# Supplementary material for: N-(4-Bromo­phen­yl)-4-nitro­benzamide
Source: Acta Crystallogr Sect E Struct Rep Online. 2011 Jan 8;67(Pt 2):o279. doi: 10.1107/S1600536811000122 (PMC3051426; doi:10.1107/S1600536811000122)
Supplement: Supplementary file 2 [file e-67-0o279-Isup2.hkl]

# 
# h,k,l, Fc-squared, Fo-squared, sigma(Fo-squared) and status flag 
# 
data_I
_shelx_title ' ss-86 in P2(1)/c' 
_shelx_refln_list_code          4 
_shelx_F_calc_maximum      184.58 
_exptl_crystal_F_000       640.00 
_reflns_d_resolution_high  0.8019 
 
loop_ 
 _symmetry_equiv_pos_as_xyz 
 'x, y, z' 
 '-x, y+1/2, -z+1/2' 
 '-x, -y, -z' 
 'x, -y-1/2, z-1/2' 
 
_cell_length_a     4.5790 
_cell_length_b    12.9258 
_cell_length_c    20.5614 
_cell_angle_alpha  90.000 
_cell_angle_beta   96.033 
_cell_angle_gamma  90.000 
 
_shelx_F_squared_multiplier     1.000 
 
loop_ 
 _refln_index_h 
 _refln_index_k 
 _refln_index_l 
 _refln_F_squared_calc 
 _refln_F_squared_meas 
 _refln_F_squared_sigma 
 _refln_observed_status 
   1   0   0     1511.65     1558.95     28.85 o 
   2   0   0     2693.34     2542.72      9.75 o 
   3   0   0    11309.82    11068.35     37.77 o 
   4   0   0       94.31       96.13      3.98 o 
   5   0   0      299.90      323.97      4.46 o 
   1   1   0    14752.00    14977.89    134.61 o 
   2   1   0     1052.11      984.03     17.33 o 
   3   1   0     1197.65     1214.29      7.36 o 
   4   1   0      287.46      272.83      9.14 o 
   5   1   0        1.01        2.70      1.73 o 
   0   2   0     1738.72     1870.00      7.50 o 
   1   2   0     5485.48     5924.55     10.09 o 
   2   2   0      142.98      126.69      2.38 o 
   3   2   0      415.18      399.45      5.73 o 
   4   2   0      138.69      140.00      3.73 o 
   5   2   0      230.81      220.95      3.74 o 
   1   3   0     3579.63     3578.69     47.70 o 
   2   3   0     1220.51     1261.45     50.29 o 
   3   3   0      105.89       98.84      4.82 o 
   4   3   0     1791.14     1647.13     12.10 o 
   5   3   0        1.57        2.52      2.56 o 
   0   4   0     4479.50     4874.66     13.48 o 
   1   4   0      555.34      661.99      6.15 o 
   2   4   0     3633.90     3683.90     16.05 o 
   3   4   0     1173.57     1140.44     11.54 o 
   4   4   0      382.96      390.43      4.89 o 
   5   4   0      622.44      674.34      7.42 o 
   1   5   0     1511.96     1679.55     30.14 o 
   2   5   0      102.04      133.31      5.58 o 
   3   5   0      227.68      240.35      2.91 o 
   4   5   0      440.17      458.20      4.00 o 
   5   5   0        0.14        1.64      1.28 o 
   0   6   0    11497.01    13087.44    658.79 o 
   1   6   0      489.93      480.96      4.94 o 
   2   6   0     3102.82     3079.59     69.52 o 
   3   6   0     2126.70     2014.32     40.68 o 
   4   6   0        9.85        9.49      1.70 o 
   5   6   0      146.35      172.04      2.55 o 
   1   7   0     3315.57     3571.62     15.50 o 
   2   7   0      675.06      582.11     17.93 o 
   3   7   0      251.48      232.52      3.06 o 
   4   7   0      375.00      362.30      9.73 o 
   0   8   0      123.29      148.93     30.20 o 
   1   8   0        4.58        2.95      1.91 o 
   2   8   0       10.92        7.44      1.38 o 
   3   8   0       17.72       20.57      2.25 o 
   4   8   0      200.19      210.47      7.64 o 
   1   9   0     4184.16     3988.49     13.50 o 
   2   9   0     1390.66     1313.82     23.24 o 
   3   9   0      269.96      241.00      3.57 o 
   4   9   0      463.95      470.76     12.39 o 
   0  10   0     6708.23     6664.42     15.15 o 
   1  10   0      126.16      125.92      2.27 o 
   2  10   0     1444.26     1318.92     14.25 o 
   3  10   0     1554.98     1557.58     63.01 o 
   4  10   0       50.49       52.92      2.16 o 
   1  11   0      864.73      845.96     46.46 o 
   2  11   0       69.50       63.21      2.89 o 
   3  11   0       24.01       20.87      2.00 o 
   4  11   0      102.56      110.78      1.92 o 
   0  12   0      136.01      126.34      3.36 o 
   1  12   0       29.43       24.47      1.45 o 
   2  12   0      321.08      317.72      3.65 o 
   3  12   0      399.51      416.54      3.14 o 
   1  13   0     2506.54     2483.14     74.29 o 
   2  13   0     1280.39     1203.43      5.26 o 
   3  13   0       21.64       20.14      1.25 o 
   0  14   0      786.62      773.61     13.91 o 
   1  14   0      107.64      113.94      2.51 o 
   2  14   0        0.48        1.91      1.43 o 
   1  15   0     1032.81     1038.48     21.97 o 
   2  15   0      252.09      230.75      3.03 o 
  -5   1   1      180.83      198.03      2.73 o 
  -4   1   1      111.22      131.47      2.35 o 
  -3   1   1     2215.93     1989.14     30.12 o 
  -2   1   1     1861.79     1917.54     14.07 o 
  -1   1   1     9922.20     9602.63     74.79 o 
   1   1   1      630.07      614.43      6.47 o 
   2   1   1     3481.55     3500.84     12.07 o 
   3   1   1     1135.15     1084.62      8.44 o 
   4   1   1       12.10       14.00      2.08 o 
   5   1   1      411.47      454.60      4.22 o 
  -5   2   1      427.30      460.60      5.39 o 
  -4   2   1     2595.50     2381.74     10.22 o 
  -3   2   1      200.17      165.21      4.26 o 
  -2   2   1     1109.90     1179.22      9.44 o 
  -1   2   1    13024.16    13370.12     56.13 o 
   0   2   1        4.01       14.62      0.92 o 
   1   2   1     5927.12     5997.34      9.71 o 
   2   2   1     8121.93     8062.07    110.59 o 
   3   2   1      245.70      256.29      5.16 o 
   4   2   1      709.67      656.97     24.44 o 
   5   2   1      603.99      656.47      5.43 o 
  -5   3   1        2.24        3.44      1.66 o 
  -4   3   1       29.81       28.31      2.35 o 
  -3   3   1       13.85       11.46      2.77 o 
  -2   3   1      156.24      190.00      4.05 o 
  -1   3   1      577.31      582.49     10.48 o 
   0   3   1       14.05       16.22      1.17 o 
   1   3   1       17.89       29.22      1.32 o 
   2   3   1        1.41        2.12      1.01 o 
   3   3   1       19.23       21.16      3.48 o 
   4   3   1       34.96       35.11      1.99 o 
   5   3   1       27.01       28.15      1.66 o 
  -5   4   1        2.59        2.70      1.68 o 
  -4   4   1     1185.53     1138.76     10.45 o 
  -3   4   1     1238.71     1248.94     10.67 o 
  -2   4   1      575.80      583.96     11.71 o 
  -1   4   1     4152.76     4404.39     75.08 o 
   0   4   1      124.19      154.43      2.11 o 
   1   4   1     3162.40     3189.24     34.46 o 
   2   4   1     6777.98     7401.61    319.44 o 
   3   4   1      391.74      415.30      4.27 o 
   4   4   1      617.77      598.03      5.31 o 
   5   4   1     1016.19     1201.43     38.91 o 
  -5   5   1     1627.69     1845.63     79.61 o 
  -4   5   1       13.26       10.42      1.42 o 
  -3   5   1     1704.99     1733.16     41.45 o 
  -2   5   1     8129.20     7984.40     37.44 o 
  -1   5   1     3125.27     3465.79     17.96 o 
   0   5   1     6651.17     6951.25     13.50 o 
   1   5   1      661.82      616.42      5.56 o 
   2   5   1       97.22      152.07      4.44 o 
   3   5   1     4632.54     4619.76     45.56 o 
   4   5   1       66.23       67.41      2.42 o 
   5   5   1       34.39       35.49      1.87 o 
  -5   6   1       73.20       83.77      4.84 o 
  -4   6   1     2358.28     2245.28      7.71 o 
  -3   6   1        6.74        6.14      1.24 o 
  -2   6   1      794.92      763.29      8.29 o 
  -1   6   1    12336.50    13232.77    151.24 o 
   0   6   1      143.29      107.09      3.10 o 
   1   6   1      112.64      100.96      2.26 o 
   2   6   1       70.94       68.75      2.86 o 
   3   6   1      492.30      517.44     10.29 o 
   4   6   1      228.15      218.97      4.27 o 
   5   6   1      161.21      177.06      2.51 o 
  -5   7   1      366.92      377.35      9.78 o 
  -4   7   1      204.22      214.49      3.44 o 
  -3   7   1      796.21      765.12      5.08 o 
  -2   7   1      790.28      717.78      8.41 o 
  -1   7   1      103.77      108.82      3.25 o 
   0   7   1     3369.30     3530.86    137.45 o 
   1   7   1      428.69      455.80      6.72 o 
   2   7   1      498.11      517.63     14.10 o 
   3   7   1      690.78      661.33     16.12 o 
   4   7   1        4.05        3.43      1.60 o 
  -4   8   1     1586.32     1526.22      7.69 o 
  -3   8   1      215.49      203.36      3.25 o 
  -2   8   1     2245.90     2267.26     21.06 o 
  -1   8   1     8543.01     8547.98     70.43 o 
   0   8   1     1369.21     1268.48     10.56 o 
   1   8   1     2319.12     2301.05     36.04 o 
   2   8   1     1964.78     1980.26     32.92 o 
   3   8   1       15.70       15.51      1.65 o 
   4   8   1      619.00      621.44     23.01 o 
  -4   9   1        0.96        3.32      2.19 o 
  -3   9   1      148.79      146.19      3.00 o 
  -2   9   1      432.86      412.13     10.72 o 
  -1   9   1       66.75       66.90      1.95 o 
   0   9   1     1878.14     1793.90     13.41 o 
   1   9   1       22.60       24.29      1.46 o 
   2   9   1       81.49       72.83      1.82 o 
   3   9   1      857.30      769.66      6.21 o 
   4   9   1        4.84        5.13      2.14 o 
  -4  10   1      115.60      120.75      4.38 o 
  -3  10   1       13.01       17.61      2.21 o 
  -2  10   1       39.07       31.60      1.99 o 
  -1  10   1      778.13      759.53     10.35 o 
   0  10   1      116.55      117.48      1.98 o 
   1  10   1     1081.88     1066.65     21.74 o 
   2  10   1      809.61      748.27      5.53 o 
   3  10   1        2.05        3.11      1.78 o 
   4  10   1       99.49      112.40      3.03 o 
  -4  11   1        0.13        1.95      1.42 o 
  -3  11   1      796.89      786.56      5.69 o 
  -2  11   1     1026.54     1007.22     11.70 o 
  -1  11   1       45.91       46.39      2.16 o 
   0  11   1     1831.69     1822.07      7.01 o 
   1  11   1     1824.95     1758.22     66.30 o 
   2  11   1       10.25       16.56      2.30 o 
   3  11   1     1919.64     1863.83     10.23 o 
   4  11   1      413.57      411.88      2.85 o 
  -3  12   1        2.28        3.40      1.24 o 
  -2  12   1      788.39      752.97      4.20 o 
  -1  12   1      432.41      446.59     15.83 o 
   0  12   1       10.81       10.90      1.62 o 
   1  12   1      783.67      715.86     10.06 o 
   2  12   1      751.93      738.06      5.10 o 
   3  12   1       11.28        9.59      1.57 o 
  -3  13   1       16.79       20.86      1.29 o 
  -2  13   1      281.58      261.00      3.41 o 
  -1  13   1        0.05        0.82      1.48 o 
   0  13   1      336.73      312.54      2.40 o 
   1  13   1      335.86      336.34     10.23 o 
   2  13   1      176.25      165.08      2.51 o 
   3  13   1       49.05       50.24      2.00 o 
  -2  14   1      453.87      469.25      4.91 o 
  -1  14   1     1331.93     1335.23     13.76 o 
   0  14   1        1.59        2.54      1.31 o 
   1  14   1     1269.25     1270.96      8.09 o 
   2  14   1      475.90      483.91      3.75 o 
  -2  15   1      663.24      640.33     39.53 o 
  -1  15   1        9.22        9.88      2.55 o 
   0  15   1     1270.07     1320.77     13.96 o 
   1  15   1      386.02      372.96     13.96 o 
   2  15   1       42.31       43.03      1.89 o 
  -5   0   2     1277.50     1359.19     49.85 o 
  -4   0   2       49.76       49.37      1.95 o 
  -3   0   2     1932.34     1873.76    165.31 o 
  -2   0   2     9888.25     9638.12     25.69 o 
  -1   0   2     2444.18     2417.11      9.12 o 
   1   0   2     2361.40     2510.30     14.52 o 
   2   0   2        6.01        8.32      1.72 o 
   3   0   2     3709.39     3721.40     91.67 o 
   4   0   2      515.39      508.80      7.27 o 
   5   0   2       13.62       15.82      2.60 o 
  -5   1   2        1.75        3.31      1.37 o 
  -4   1   2      178.31      168.54      4.41 o 
  -3   1   2      381.85      371.94      5.45 o 
  -2   1   2      209.51      203.74      3.24 o 
  -1   1   2     4510.67     4539.46     38.14 o 
   0   1   2        2.81        8.01      1.08 o 
   1   1   2      514.95      558.28      2.37 o 
   2   1   2     2460.39     2544.35      9.24 o 
   3   1   2        0.24        3.80      1.61 o 
   4   1   2      421.61      400.71      4.65 o 
   5   1   2       63.23       69.31      2.08 o 
  -5   2   2      172.69      181.46      3.21 o 
  -4   2   2       13.71       14.42      1.24 o 
  -3   2   2      116.79      101.82      3.64 o 
  -2   2   2     1386.21     1360.04     14.03 o 
  -1   2   2      766.73      814.69      4.29 o 
   0   2   2       28.21       38.04      1.30 o 
   1   2   2      580.35      656.60      6.45 o 
   2   2   2      136.81      149.69      5.32 o 
   3   2   2      653.94      633.47      6.00 o 
   4   2   2        8.35        9.94      1.76 o 
   5   2   2        0.08        0.68      2.22 o 
  -5   3   2        2.35        4.75      1.74 o 
  -4   3   2      676.10      643.07     20.37 o 
  -3   3   2     2047.52     1902.84     65.35 o 
  -2   3   2     1004.61     1078.41     22.56 o 
  -1   3   2    16837.08    16723.95    172.56 o 
   0   3   2      795.65      851.50      4.90 o 
   1   3   2     4298.06     4664.11     11.80 o 
   2   3   2     6422.13     6685.53    198.78 o 
   3   3   2      104.37      106.32      3.96 o 
   4   3   2     1695.17     1744.08      8.06 o 
   5   3   2      134.47      149.98      4.62 o 
  -5   4   2      760.66      839.52      5.66 o 
  -4   4   2       48.47       43.65      1.79 o 
  -3   4   2     2561.04     2499.81     15.40 o 
  -2   4   2     4034.64     3968.31     51.34 o 
  -1   4   2      177.70      221.62      3.09 o 
   0   4   2     9815.33    10202.09    118.01 o 
   1   4   2    11085.20    11795.12     39.87 o 
   2   4   2      209.86      249.39      8.10 o 
   3   4   2     1299.18     1307.02      5.68 o 
   4   4   2      990.56     1023.31      6.79 o 
   5   4   2        0.17        0.71      1.83 o 
  -5   5   2       24.47       23.90      1.76 o 
  -4   5   2       10.48       10.98      1.63 o 
  -3   5   2      286.81      290.04      6.92 o 
  -2   5   2      152.53      181.74      3.85 o 
  -1   5   2     2522.37     2621.44     15.05 o 
   0   5   2     1933.90     2160.17      8.44 o 
   1   5   2      917.39     1021.40      5.82 o 
   2   5   2      416.59      423.66     20.88 o 
   3   5   2        7.89        9.92      1.43 o 
   4   5   2       34.37       31.31      2.05 o 
   5   5   2       60.49       64.93      1.93 o 
  -5   6   2       33.50       39.16      3.47 o 
  -4   6   2      228.58      214.26      3.68 o 
  -3   6   2     1457.59     1470.30     24.02 o 
  -2   6   2     1870.15     1693.11     12.47 o 
  -1   6   2      880.75     1026.96     17.79 o 
   0   6   2     7660.61     7727.12     17.43 o 
   1   6   2     6007.86     6192.96     19.42 o 
   2   6   2      551.47      551.48     20.80 o 
   3   6   2      762.48      722.82      5.16 o 
   4   6   2      518.22      508.59      4.15 o 
   5   6   2       21.57       20.45      1.26 o 
  -5   7   2      635.74      644.35     28.65 o 
  -4   7   2       29.29       33.37      1.74 o 
  -3   7   2     1021.27      944.44      7.60 o 
  -2   7   2      599.45      658.06      9.13 o 
  -1   7   2     1352.38     1320.24      9.24 o 
   0   7   2      792.15      858.86     14.88 o 
   1   7   2     2354.05     2497.75     25.59 o 
   2   7   2      950.88      877.48      9.47 o 
   3   7   2      201.13      197.91      3.62 o 
   4   7   2      704.64      658.04     11.38 o 
  -4   8   2      107.84      112.95      2.76 o 
  -3   8   2        2.97        3.92      2.19 o 
  -2   8   2       55.10       50.61      1.69 o 
  -1   8   2       38.19       37.75      2.29 o 
   0   8   2       72.10       70.90      4.14 o 
   1   8   2      183.41      188.26      4.79 o 
   2   8   2       86.76       84.50      1.64 o 
   3   8   2        8.49        9.65      1.61 o 
   4   8   2        0.69        1.13      1.44 o 
  -4   9   2     1272.70     1322.11      8.41 o 
  -3   9   2     1293.61     1212.87      7.32 o 
  -2   9   2      237.38      234.94      8.03 o 
  -1   9   2     6058.17     5902.43     17.53 o 
   0   9   2     1017.56      997.45     10.26 o 
   1   9   2     1108.32     1134.58     28.26 o 
   2   9   2     4331.98     4205.91     62.50 o 
   3   9   2       59.32       53.36      2.34 o 
   4   9   2      476.09      459.50      6.54 o 
  -4  10   2      148.55      149.97      4.81 o 
  -3  10   2     1108.22     1082.43     26.80 o 
  -2  10   2     2424.72     2240.55      9.86 o 
  -1  10   2        5.81       10.28      1.66 o 
   0  10   2     3657.06     3683.68     29.07 o 
   1  10   2     4214.25     4170.54     78.77 o 
   2  10   2       22.22       19.82      2.10 o 
   3  10   2     1004.92      967.68      6.57 o 
   4  10   2      417.62      429.35     13.53 o 
  -4  11   2       26.60       19.03      1.95 o 
  -3  11   2      487.50      437.82      9.23 o 
  -2  11   2      151.27      120.04      2.37 o 
  -1  11   2      357.79      323.00      3.59 o 
   0  11   2     3458.99     3458.97     31.50 o 
   1  11   2     2808.22     2568.60      9.91 o 
   2  11   2      369.39      342.05      4.77 o 
   3  11   2       99.54       98.38      2.58 o 
   4  11   2       54.21       55.55      1.61 o 
  -3  12   2       60.20       67.81      3.79 o 
  -2  12   2     1188.99     1056.77      5.63 o 
  -1  12   2       33.26       36.51      2.06 o 
   0  12   2     3464.04     3438.69     59.10 o 
   1  12   2     1370.43     1257.77      5.99 o 
   2  12   2      220.25      203.87      3.95 o 
   3  12   2      847.63      851.58      5.06 o 
  -3  13   2      851.71      858.11      4.27 o 
  -2  13   2      151.17      145.41      2.90 o 
  -1  13   2     2102.70     2083.96     59.35 o 
   0  13   2      741.23      735.55     14.28 o 
   1  13   2      970.12      975.21     25.87 o 
   2  13   2     1152.03     1103.58      4.95 o 
   3  13   2       41.69       41.95      1.29 o 
  -2  14   2      593.62      627.22      4.09 o 
  -1  14   2        6.66        4.13      1.60 o 
   0  14   2      193.13      193.86      2.53 o 
   1  14   2      157.98      160.83      3.93 o 
   2  14   2        4.74        5.29      1.35 o 
  -2  15   2       88.18      102.22      8.55 o 
  -1  15   2      263.53      245.59      5.51 o 
   0  15   2      422.23      453.45      3.04 o 
   1  15   2      225.72      229.27      3.97 o 
  -5   1   3      377.50      411.87      3.77 o 
  -4   1   3      628.62      605.29      6.38 o 
  -3   1   3      114.93      111.73      3.53 o 
  -2   1   3     1862.45     1622.79     21.85 o 
  -1   1   3     2815.32     2791.83      7.24 o 
   0   1   3     2791.69     2882.31      5.21 o 
   1   1   3     4337.47     4341.23     41.85 o 
   2   1   3     1761.98     1997.41      6.72 o 
   3   1   3     1644.66     1747.02     29.00 o 
   4   1   3     1289.52     1354.76     42.59 o 
   5   1   3       12.01       14.78      1.74 o 
  -5   2   3       14.92       13.46      1.54 o 
  -4   2   3     1599.90     1527.40     30.29 o 
  -3   2   3     3261.68     3093.82    163.58 o 
  -2   2   3      135.72      131.93      2.24 o 
  -1   2   3    11424.47    11610.47    169.97 o 
   0   2   3     7869.27     8275.96     74.92 o 
   1   2   3     1819.95     2155.57      8.40 o 
   2   2   3     6273.83     6668.80    108.57 o 
   3   2   3      706.30      711.84     31.99 o 
   4   2   3        4.50        3.44      1.44 o 
   5   2   3      679.42      721.00      5.35 o 
  -5   3   3      170.90      191.23      4.92 o 
  -4   3   3      115.76      122.38      2.81 o 
  -3   3   3        3.31        5.08      2.72 o 
  -2   3   3       53.06       54.74      2.25 o 
  -1   3   3      122.63      126.62      1.76 o 
   0   3   3      274.51      314.03      3.11 o 
   1   3   3       93.16      107.50      1.93 o 
   2   3   3      256.43      260.37      3.51 o 
   3   3   3       22.56       22.40      1.68 o 
   4   3   3       72.37       74.54      2.10 o 
   5   3   3       19.50       17.84      2.77 o 
  -5   4   3       29.80       29.47      1.90 o 
  -4   4   3     2195.17     2109.26     32.64 o 
  -3   4   3     1320.35     1317.59      6.77 o 
  -2   4   3     1943.53     2008.83     16.85 o 
  -1   4   3     7165.32     7195.42     44.93 o 
   0   4   3     4245.34     4570.14     33.53 o 
   1   4   3      171.88      185.53      2.62 o 
   2   4   3     2639.11     2808.48     83.37 o 
   3   4   3       69.41       77.73      1.80 o 
   4   4   3      379.09      367.48      4.23 o 
   5   4   3      362.28      427.66      6.81 o 
  -5   5   3     1369.93     1503.26     59.02 o 
  -4   5   3       77.46       87.89      1.97 o 
  -3   5   3      442.71      450.53      8.34 o 
  -2   5   3     6582.78     6447.76     92.71 o 
  -1   5   3     1229.27     1529.25      7.10 o 
   0   5   3     2202.56     2200.64      8.63 o 
   1   5   3     4860.60     5159.40     28.62 o 
   2   5   3      207.61      257.68     13.44 o 
   3   5   3     5562.25     5545.66     13.81 o 
   4   5   3      564.49      538.03      7.32 o 
   5   5   3       99.77       95.23      4.92 o 
  -5   6   3       46.02       47.27      1.95 o 
  -4   6   3      237.21      219.37      4.63 o 
  -3   6   3      690.90      704.67     12.78 o 
  -2   6   3      147.13      179.50      4.01 o 
  -1   6   3       34.32       65.39      3.42 o 
   0   6   3      277.72      273.38     14.33 o 
   1   6   3       68.68       98.34      2.50 o 
   2   6   3     5293.79     5502.50     58.86 o 
   3   6   3      115.39      103.17      2.10 o 
   4   6   3       23.19       21.24      1.80 o 
   5   6   3      421.63      470.66      3.25 o 
  -5   7   3       94.15       95.38      3.49 o 
  -4   7   3      319.90      321.85      4.36 o 
  -3   7   3        2.94        6.01      2.12 o 
  -2   7   3     2055.29     1994.57     17.30 o 
  -1   7   3      876.60      930.17     10.30 o 
   0   7   3      348.98      351.35      5.11 o 
   1   7   3     2501.43     2503.82     18.05 o 
   2   7   3      292.72      293.68      6.08 o 
   3   7   3      525.70      526.50      6.41 o 
   4   7   3      195.81      203.14      4.21 o 
  -4   8   3      722.53      713.52      5.97 o 
  -3   8   3     1663.08     1522.00      7.58 o 
  -2   8   3       32.86       35.95      1.49 o 
  -1   8   3     3393.30     3484.79     16.83 o 
   0   8   3     2035.72     1904.52     13.18 o 
   1   8   3      815.74      804.84     10.26 o 
   2   8   3     5663.66     5510.08     65.87 o 
   3   8   3      823.12      790.77      6.17 o 
   4   8   3      116.83      114.39      2.88 o 
  -4   9   3        3.40        2.95      1.60 o 
  -3   9   3      104.78      112.31      2.92 o 
  -2   9   3     1446.72     1356.93     28.94 o 
  -1   9   3        3.99        2.26      1.87 o 
   0   9   3      775.94      788.40     24.14 o 
   1   9   3     1235.50     1214.33     15.38 o 
   2   9   3        1.25        4.60      1.34 o 
   3   9   3      664.92      610.71      5.51 o 
   4   9   3      134.75      138.18      4.62 o 
  -4  10   3      165.79      165.03      4.18 o 
  -3  10   3        2.92        8.74      1.80 o 
  -2  10   3       20.19       16.81      2.23 o 
  -1  10   3     1182.32     1128.28     11.54 o 
   0  10   3     2363.24     2330.71      8.97 o 
   1  10   3      139.16      128.74      2.33 o 
   2  10   3      625.71      605.02      4.80 o 
   3  10   3       50.60       53.81      2.25 o 
   4  10   3       28.06       31.32      1.87 o 
  -4  11   3      176.72      186.41      4.32 o 
  -3  11   3      917.98      865.49      5.88 o 
  -2  11   3     3048.06     2840.94     13.54 o 
  -1  11   3        2.89        5.90      1.69 o 
   0  11   3     1158.06     1119.33      5.85 o 
   1  11   3     1222.68     1121.50      7.90 o 
   2  11   3       66.24       62.77      2.10 o 
   3  11   3      471.46      470.93      4.42 o 
   4  11   3      372.13      387.25      5.71 o 
  -3  12   3      493.51      496.15      4.30 o 
  -2  12   3       36.59       24.28      1.97 o 
  -1  12   3      683.86      685.65     21.43 o 
   0  12   3     1183.53     1215.61     36.08 o 
   1  12   3       54.48       46.28      2.35 o 
   2  12   3      275.63      279.47      3.12 o 
   3  12   3      513.66      528.05      4.58 o 
  -3  13   3       65.15       66.23      3.18 o 
  -2  13   3      149.94      146.88      5.23 o 
  -1  13   3      374.12      370.92      5.29 o 
   0  13   3      123.11      117.68      2.57 o 
   1  13   3      272.30      242.64      3.57 o 
   2  13   3        2.07        1.86      1.27 o 
   3  13   3       94.67       93.28      1.73 o 
  -2  14   3       34.67       35.23      1.85 o 
  -1  14   3      841.82      827.80      5.40 o 
   0  14   3     1315.65     1319.23      7.17 o 
   1  14   3      177.02      176.31      4.16 o 
   2  14   3     1124.67     1161.87      5.00 o 
  -2  15   3      571.86      623.60      4.30 o 
  -1  15   3       62.33       65.44      1.98 o 
   0  15   3      562.83      599.72      5.96 o 
   1  15   3     1215.29     1291.31      7.07 o 
  -5   0   4      628.86      720.08      8.78 o 
  -4   0   4     1520.31     1390.84     21.18 o 
  -3   0   4      637.16      757.14     11.42 o 
  -2   0   4    30830.65    30327.75    154.21 o 
  -1   0   4     2332.72     2493.16     10.15 o 
   0   0   4       62.85       81.92      1.62 o 
   2   0   4     1429.55     1833.99     53.74 o 
   3   0   4      828.92      807.06      7.48 o 
   4   0   4     1721.79     1773.84     67.42 o 
   5   0   4       44.53       40.04      6.97 o 
  -5   1   4       68.25       75.40      1.48 o 
  -4   1   4       90.63       85.15      1.65 o 
  -3   1   4      923.60      925.56      8.83 o 
  -2   1   4      503.08      530.07      4.11 o 
  -1   1   4     5364.64     5320.97     26.75 o 
   0   1   4    18890.74    19239.49     59.20 o 
   1   1   4     7187.18     7654.83     42.10 o 
   2   1   4     5074.14     5645.48     39.51 o 
   3   1   4      312.35      324.90      5.11 o 
   4   1   4      772.06      791.66     13.27 o 
   5   1   4       93.63      109.81      2.52 o 
  -5   2   4        2.70        2.39      1.31 o 
  -4   2   4      535.19      495.47      9.48 o 
  -3   2   4      271.75      303.82      5.68 o 
  -2   2   4      856.30      796.19      6.86 o 
  -1   2   4      101.68       98.96      2.38 o 
   0   2   4     3598.39     3758.87     23.39 o 
   1   2   4     1400.67     1347.29     11.28 o 
   2   2   4     2746.71     2991.83     16.78 o 
   3   2   4      144.44      139.22      3.05 o 
   4   2   4      118.45      122.92      2.48 o 
   5   2   4       72.03       73.16      2.10 o 
  -5   3   4        7.24        7.52      1.77 o 
  -4   3   4      271.30      271.15      2.50 o 
  -3   3   4     3182.13     2981.89     98.60 o 
  -2   3   4        0.50        5.95      1.55 o 
  -1   3   4     3970.16     3885.64     12.74 o 
   0   3   4     3493.43     3528.86      9.05 o 
   1   3   4      361.91      382.81      4.86 o 
   2   3   4     4345.47     4419.76     78.91 o 
   3   3   4      817.79      834.25     14.96 o 
   4   3   4       73.60       67.89      2.13 o 
   5   3   4      914.90      881.21    135.01 o 
  -5   4   4        2.75        3.12      1.70 o 
  -4   4   4     2455.22     2395.94     52.46 o 
  -3   4   4      260.71      245.34      4.85 o 
  -2   4   4     2200.58     2197.64     56.22 o 
  -1   4   4     7261.86     7546.14     18.07 o 
   0   4   4       24.64       27.98      1.15 o 
   1   4   4     1860.48     1993.66      9.51 o 
   2   4   4      539.57      643.17      9.18 o 
   3   4   4      766.12      755.47      9.09 o 
   4   4   4      105.74      111.70      2.83 o 
   5   4   4      103.87      116.87      3.42 o 
  -5   5   4      244.83      263.94     16.47 o 
  -4   5   4       20.26       21.46      1.43 o 
  -3   5   4     1040.75     1108.13     20.53 o 
  -2   5   4      134.39      161.74      5.10 o 
  -1   5   4      754.87      918.29      6.71 o 
   0   5   4      679.57      740.09      6.25 o 
   1   5   4       68.85       76.24      2.25 o 
   2   5   4      534.89      599.24      6.19 o 
   3   5   4       31.76       36.38      1.72 o 
   4   5   4      114.85      115.66      2.94 o 
   5   5   4       57.89       62.30      2.32 o 
  -5   6   4      182.45      176.10     19.32 o 
  -4   6   4     1029.05     1056.90     21.73 o 
  -3   6   4        5.71        7.81      1.26 o 
  -2   6   4     3989.62     3648.19     17.28 o 
  -1   6   4     5314.02     5582.48     34.20 o 
   0   6   4     1022.85     1022.47      8.00 o 
   1   6   4     7662.28     7819.92     95.21 o 
   2   6   4       49.36       41.17      2.03 o 
   3   6   4      998.12      906.59      9.97 o 
   4   6   4      608.30      572.53     16.33 o 
   5   6   4       37.47       43.11      2.00 o 
  -5   7   4        9.20        8.67      3.37 o 
  -4   7   4        4.57        6.84      1.60 o 
  -3   7   4      954.77      918.47     25.75 o 
  -2   7   4        8.86       10.43      1.94 o 
  -1   7   4     2243.70     2110.28     14.34 o 
   0   7   4     5265.96     5329.73    213.47 o 
   1   7   4      452.17      514.46      7.86 o 
   2   7   4     2356.98     2354.88     17.35 o 
   3   7   4      315.96      299.36      9.63 o 
   4   7   4      206.46      190.32      2.69 o 
  -4   8   4        0.58        2.45      1.87 o 
  -3   8   4       23.20       17.42      1.74 o 
  -2   8   4       87.78       93.24      1.81 o 
  -1   8   4        0.52        2.29      1.90 o 
   0   8   4      566.79      612.97      9.82 o 
   1   8   4      243.85      230.65      6.78 o 
   2   8   4      173.25      168.86      1.92 o 
   3   8   4       31.82       31.09      1.84 o 
   4   8   4       83.56       83.09      3.11 o 
  -4   9   4      146.68      155.94      2.84 o 
  -3   9   4     1345.82     1280.58      9.86 o 
  -2   9   4      251.30      244.24      3.97 o 
  -1   9   4     2028.99     1939.03     12.48 o 
   0   9   4     4965.25     4807.64     47.05 o 
   1   9   4      173.11      173.54      2.03 o 
   2   9   4     1539.63     1481.90     16.40 o 
   3   9   4      437.40      424.40     12.05 o 
   4   9   4      171.49      162.73      9.45 o 
  -4  10   4      466.83      489.00      3.35 o 
  -3  10   4      115.23      121.96      3.30 o 
  -2  10   4     2933.69     2613.41     11.59 o 
  -1  10   4     1651.54     1600.76     20.89 o 
   0  10   4      378.85      381.58      3.65 o 
   1  10   4     4693.36     4381.60     44.35 o 
   2  10   4        1.28        1.95      1.63 o 
   3  10   4      641.07      618.61      6.95 o 
   4  10   4      400.55      420.57      3.26 o 
  -4  11   4       23.29       20.70      2.49 o 
  -3  11   4      124.06      130.13      2.98 o 
  -2  11   4        0.69        3.43      2.45 o 
  -1  11   4      724.41      655.28      4.69 o 
   0  11   4      508.38      485.69      5.55 o 
   1  11   4      218.23      204.24      2.83 o 
   2  11   4     1084.03     1048.17      5.55 o 
   3  11   4        2.23        2.20      1.71 o 
  -3  12   4       48.74       48.92      1.74 o 
  -2  12   4      749.05      743.38      5.58 o 
  -1  12   4      322.44      327.88      4.72 o 
   0  12   4      171.34      152.26      3.38 o 
   1  12   4      269.90      261.33      3.18 o 
   2  12   4       10.86       10.43      1.35 o 
   3  12   4      267.57      273.78      4.89 o 
  -3  13   4     1235.27     1331.05      5.86 o 
  -2  13   4       36.53       37.88      1.84 o 
  -1  13   4     1994.38     2083.33     14.94 o 
   0  13   4     2105.74     2080.46     53.72 o 
   1  13   4        0.14        0.15      1.58 o 
   2  13   4     1738.81     1744.08      6.45 o 
   3  13   4      472.06      452.66      3.86 o 
  -2  14   4      186.18      172.43      2.45 o 
  -1  14   4        7.80        8.82      1.60 o 
   0  14   4       22.21       29.28      3.98 o 
   1  14   4      530.16      557.28     10.67 o 
   2  14   4      116.24      134.17      2.01 o 
  -1  15   4      323.60      319.23      3.03 o 
   0  15   4      839.05      904.50      4.87 o 
   1  15   4        0.90        1.87      1.12 o 
  -5   1   5      489.46      504.56      7.98 o 
  -4   1   5      335.81      312.38      3.64 o 
  -3   1   5     1816.00     1912.10     17.61 o 
  -2   1   5     4485.04     4311.90     59.57 o 
  -1   1   5     3270.95     3670.65     63.81 o 
   0   1   5    13119.15    13556.45     71.33 o 
   1   1   5     1155.98     1153.57      5.09 o 
   2   1   5      383.21      405.42     10.52 o 
   3   1   5     1679.78     1747.09      9.37 o 
   4   1   5      698.51      685.42      6.68 o 
   5   1   5       21.04       29.72      2.47 o 
  -5   2   5     1051.74     1103.61     10.27 o 
  -4   2   5      441.26      413.75      4.27 o 
  -3   2   5     3945.11     3814.93    123.09 o 
  -2   2   5      955.28      930.18      7.74 o 
  -1   2   5       82.70       72.38      1.60 o 
   0   2   5     6565.56     6834.02     18.34 o 
   1   2   5      646.79      697.33      4.28 o 
   2   2   5     1684.49     1682.90     52.91 o 
   3   2   5     1627.09     1657.43     22.13 o 
   4   2   5       15.83       21.13      1.60 o 
   5   2   5       45.65       51.81      1.83 o 
  -5   3   5      365.62      399.83      3.11 o 
  -4   3   5       15.04       17.54      1.29 o 
  -3   3   5       18.06       16.49      2.35 o 
  -2   3   5       77.71       73.19      2.48 o 
  -1   3   5      237.78      317.81      3.63 o 
   0   3   5      355.93      341.78      5.29 o 
   1   3   5     1235.11     1275.60      8.38 o 
   2   3   5        0.65        1.50      1.78 o 
   3   3   5        0.06        1.51      1.44 o 
   4   3   5       22.73       23.51      1.51 o 
   5   3   5        0.96        2.72      2.49 o 
  -5   4   5      582.48      594.72      8.09 o 
  -4   4   5       28.89       32.32      1.55 o 
  -3   4   5     2394.20     2381.61     28.62 o 
  -2   4   5     2123.82     2256.16     10.37 o 
  -1   4   5     1728.98     1831.14      7.51 o 
   0   4   5     2752.23     2830.78      7.69 o 
   1   4   5        9.03        9.26      1.53 o 
   2   4   5     1397.04     1502.55     39.58 o 
   3   4   5     2918.17     2826.17     28.03 o 
   4   4   5        1.21        2.57      1.82 o 
   5   4   5      203.29      225.93      3.25 o 
  -5   5   5      174.14      171.47      3.19 o 
  -4   5   5     3871.10     3827.76     88.75 o 
  -3   5   5      369.74      384.68      6.16 o 
  -2   5   5     5539.85     5402.90     16.80 o 
  -1   5   5     8375.35     9008.79    142.61 o 
   0   5   5     7062.70     7708.25     66.63 o 
   1   5   5     7596.53     7813.54     46.15 o 
   2   5   5      679.91      710.67      6.87 o 
   3   5   5       19.52       14.12      1.72 o 
   4   5   5     2581.93     2425.82      9.73 o 
   5   5   5       38.48       46.40      1.97 o 
  -5   6   5       82.38       75.65      2.41 o 
  -4   6   5      144.06      139.33      2.38 o 
  -3   6   5     4803.52     4760.23     68.02 o 
  -2   6   5       10.59       11.13      1.98 o 
  -1   6   5      890.55      921.97      8.04 o 
   0   6   5     6374.15     6543.64    267.38 o 
   1   6   5      218.74      203.91      3.33 o 
   2   6   5        1.65        5.70      1.85 o 
   3   6   5       12.04       12.42      1.67 o 
   4   6   5      179.91      170.31      3.75 o 
   5   6   5       43.61       51.57      2.35 o 
  -5   7   5      362.65      397.74      9.42 o 
  -4   7   5      329.87      318.68      8.23 o 
  -3   7   5       99.66       97.22      1.89 o 
  -2   7   5     1158.78     1244.72     13.77 o 
  -1   7   5      431.36      367.21      5.74 o 
   0   7   5       45.30       48.75      2.77 o 
   1   7   5     1788.93     1708.72     15.84 o 
   2   7   5      185.48      192.26      3.01 o 
   3   7   5      203.57      195.02     11.48 o 
   4   7   5       63.34       64.31      1.99 o 
  -4   8   5      805.03      809.42     17.89 o 
  -3   8   5     2540.85     2349.91     13.39 o 
  -2   8   5      316.41      298.52      2.67 o 
  -1   8   5     2845.47     2841.76     13.14 o 
   0   8   5     6251.51     6130.07    125.80 o 
   1   8   5     1040.09     1068.20     15.70 o 
   2   8   5     1516.72     1446.49     21.19 o 
   3   8   5      566.00      550.95     20.95 o 
   4   8   5        9.49        9.79      1.70 o 
  -4   9   5       88.70       90.07      3.64 o 
  -3   9   5       70.19       63.92      2.28 o 
  -2   9   5      433.20      427.76      4.68 o 
  -1   9   5      397.26      386.93      4.40 o 
   0   9   5      308.41      325.19      2.96 o 
   1   9   5     2880.00     2738.81     20.23 o 
   2   9   5        8.30       12.22      1.53 o 
   3   9   5       48.88       48.89      2.60 o 
   4   9   5      463.63      463.65     19.05 o 
  -4  10   5        2.91        6.94      1.26 o 
  -3  10   5      298.88      303.67      3.90 o 
  -2  10   5        6.41       10.67      2.18 o 
  -1  10   5       43.12       58.67      1.90 o 
   0  10   5     1224.63     1224.61     15.13 o 
   1  10   5      186.94      179.35      5.00 o 
   2  10   5       48.61       55.67      2.86 o 
   3  10   5      688.55      662.50      9.59 o 
   4  10   5        0.29        1.12      1.51 o 
  -4  11   5     1123.46     1244.94     11.08 o 
  -3  11   5        0.07        2.71      1.50 o 
  -2  11   5     1014.12      967.84     13.95 o 
  -1  11   5     1218.61     1271.84     38.93 o 
   0  11   5       27.94       30.56      2.19 o 
   1  11   5     1562.61     1543.59     27.95 o 
   2  11   5     1359.45     1329.87     30.87 o 
   3  11   5       24.32       30.02      1.80 o 
  -3  12   5      698.51      710.18      4.01 o 
  -2  12   5        2.35        0.40      2.27 o 
  -1  12   5      586.17      605.74      9.98 o 
   0  12   5      348.93      344.66      9.53 o 
   1  12   5       11.75       14.29      1.51 o 
   2  12   5      239.90      247.07      3.44 o 
   3  12   5      407.45      429.25      3.34 o 
  -3  13   5      173.40      156.26      2.29 o 
  -2  13   5       18.46       23.39      1.75 o 
  -1  13   5      200.56      200.38      4.35 o 
   0  13   5        0.14        1.50      1.92 o 
   1  13   5       58.82       47.21      1.81 o 
   2  13   5      233.93      225.83      4.53 o 
  -2  14   5       79.71       81.19      2.11 o 
  -1  14   5      948.91      912.73     14.64 o 
   0  14   5     1361.83     1481.76      9.63 o 
   1  14   5       29.78       33.81      1.36 o 
   2  14   5      927.72      951.12      8.20 o 
  -1  15   5      936.42      981.67      4.68 o 
   0  15   5       56.50       67.73      1.74 o 
   1  15   5      820.64      885.13      7.46 o 
  -5   0   6       94.46      114.45     11.50 o 
  -4   0   6     2587.90     2351.39     36.43 o 
  -3   0   6      459.84      462.53      9.81 o 
  -2   0   6     1785.68     1701.01     61.45 o 
  -1   0   6     7011.78     7854.87     18.50 o 
   0   0   6     4560.97     4828.72     57.12 o 
   1   0   6      918.00      817.32      8.02 o 
   2   0   6      441.55      475.60     28.86 o 
   3   0   6        3.82        6.56      1.63 o 
   4   0   6      916.37      890.46      6.31 o 
   5   0   6        4.23        8.02      2.18 o 
  -5   1   6      146.83      157.26      5.81 o 
  -4   1   6      132.66      120.33      1.82 o 
  -3   1   6      939.82      873.09      9.16 o 
  -2   1   6      415.53      364.55      4.07 o 
  -1   1   6     1145.46     1296.73     34.88 o 
   0   1   6     7480.44     7604.25     13.21 o 
   1   1   6      150.94      140.66      3.09 o 
   2   1   6      785.37      771.83      6.88 o 
   3   1   6     1429.27     1478.79      5.51 o 
   4   1   6        2.07        3.42      1.14 o 
   5   1   6      148.82      178.22      2.49 o 
  -5   2   6        1.69        4.27      1.37 o 
  -4   2   6      367.31      321.34      4.23 o 
  -3   2   6      104.31      112.05      4.58 o 
  -2   2   6      347.26      348.15      3.60 o 
  -1   2   6     1200.76     1176.48     13.32 o 
   0   2   6      865.50      923.66      9.35 o 
   1   2   6      106.92      102.84      2.05 o 
   2   2   6      404.90      448.12      9.66 o 
   3   2   6        2.14        5.18      1.21 o 
   4   2   6      218.96      204.01      2.91 o 
   5   2   6        3.66        3.82      1.95 o 
  -5   3   6      582.79      622.51      3.77 o 
  -4   3   6       69.55       70.46      1.45 o 
  -3   3   6     3377.27     3397.18     25.30 o 
  -2   3   6     2109.83     2038.11     12.18 o 
  -1   3   6     3743.89     4064.84     22.94 o 
   0   3   6    23882.84    23727.62    217.86 o 
   1   3   6      213.83      223.88      3.50 o 
   2   3   6     3286.99     3340.43     70.45 o 
   3   3   6     2153.65     2078.31     13.80 o 
   4   3   6      112.48      112.66      2.52 o 
   5   3   6      685.05      696.14    104.45 o 
  -5   4   6      132.43      152.67      2.79 o 
  -4   4   6     1327.16     1238.13     30.11 o 
  -3   4   6      118.03      120.53      1.60 o 
  -2   4   6     2346.72     2299.42     13.17 o 
  -1   4   6     3132.46     3368.41     16.96 o 
   0   4   6      576.90      636.55      7.64 o 
   1   4   6     2113.08     2184.89     18.64 o 
   2   4   6     2666.41     2807.56     33.00 o 
   3   4   6        2.08        4.59      1.62 o 
   4   4   6      266.77      239.88      4.08 o 
   5   4   6      106.75      132.86      2.54 o 
  -5   5   6       58.25       66.34      9.41 o 
  -4   5   6      483.25      446.44      4.04 o 
  -3   5   6        0.75        3.38      1.22 o 
  -2   5   6      480.34      442.28      5.18 o 
  -1   5   6      417.94      512.13      4.89 o 
   0   5   6     2510.69     2494.07     48.65 o 
   1   5   6      728.18      806.90      6.95 o 
   2   5   6      245.99      281.11      5.95 o 
   3   5   6        4.15        7.28      1.59 o 
   4   5   6        3.72        3.98      1.86 o 
   5   5   6        4.74        7.64      1.37 o 
  -5   6   6      462.27      487.76     10.91 o 
  -4   6   6       91.78       83.16      2.37 o 
  -3   6   6      660.12      635.62      9.02 o 
  -2   6   6     2288.00     2289.93     34.37 o 
  -1   6   6     2587.96     2576.26     96.30 o 
   0   6   6      285.27      347.38     18.19 o 
   1   6   6     4781.19     4827.62     35.10 o 
   2   6   6     2110.28     2109.86      8.77 o 
   3   6   6      265.26      228.65      3.26 o 
   4   6   6      224.52      207.81      4.21 o 
  -5   7   6       77.96       84.56      4.95 o 
  -4   7   6     1706.01     1533.79    128.61 o 
  -3   7   6      354.76      332.69      8.86 o 
  -2   7   6     1602.36     1625.92     16.89 o 
  -1   7   6     1305.05     1409.69     14.49 o 
   0   7   6     3092.13     2754.55    157.68 o 
   1   7   6      320.84      330.68     14.81 o 
   2   7   6     1975.49     1995.15     31.55 o 
   3   7   6      714.56      688.01     21.23 o 
   4   7   6      207.05      204.31      2.55 o 
  -4   8   6        8.05        7.83      1.95 o 
  -3   8   6        0.05       -1.68      1.73 o 
  -2   8   6      107.78       97.77      2.67 o 
  -1   8   6        9.41        7.43      1.86 o 
   0   8   6      113.09      104.08      3.80 o 
   1   8   6       43.75       43.27      2.03 o 
   2   8   6        0.19        3.47      1.23 o 
   3   8   6       84.90       79.86      2.91 o 
   4   8   6       43.88       48.28      2.14 o 
  -4   9   6        0.22        4.89      1.83 o 
  -3   9   6     2494.54     2385.06     11.20 o 
  -2   9   6     1649.05     1664.29     11.64 o 
  -1   9   6      408.51      458.57      8.18 o 
   0   9   6     4495.06     4497.89     28.42 o 
   1   9   6      248.85      235.31      2.93 o 
   2   9   6      690.70      668.81      4.34 o 
   3   9   6     1767.00     1726.77      9.74 o 
   4   9   6        1.41        2.91      1.29 o 
  -4  10   6     1106.59     1183.27     45.39 o 
  -3  10   6      167.26      174.90      2.56 o 
  -2  10   6     1601.71     1508.37     64.12 o 
  -1  10   6     2874.14     2980.06     56.02 o 
   0  10   6      165.67      178.29      3.94 o 
   1  10   6     1554.48     1432.57      8.42 o 
   2  10   6     2367.38     2283.35     31.00 o 
   3  10   6      119.33      121.01      2.27 o 
   4  10   6      246.71      249.29      3.96 o 
  -4  11   6       77.86       94.59      2.04 o 
  -3  11   6      125.57      108.32      2.22 o 
  -2  11   6      885.24      755.77     26.09 o 
  -1  11   6      138.54      105.86      2.04 o 
   0  11   6      581.33      545.93      4.24 o 
   1  11   6     1301.12     1259.42     33.57 o 
   2  11   6     1298.54     1282.54     18.30 o 
   3  11   6      396.79      402.05      3.08 o 
  -3  12   6      220.30      213.05      2.84 o 
  -2  12   6      648.30      627.16     25.92 o 
  -1  12   6     1587.17     1547.46     47.46 o 
   0  12   6        4.86        3.74      1.47 o 
   1  12   6     4362.78     4053.49     23.19 o 
   2  12   6      308.89      295.30      4.82 o 
   3  12   6      126.37      116.85      1.67 o 
  -3  13   6      569.32      619.92      8.75 o 
  -2  13   6      995.20      923.79      9.64 o 
  -1  13   6      324.34      304.30      6.81 o 
   0  13   6     1997.28     1975.90      9.22 o 
   1  13   6      262.11      264.70      3.88 o 
   2  13   6      727.51      735.42      6.23 o 
  -2  14   6      352.86      389.33      3.19 o 
  -1  14   6      409.64      396.89      5.63 o 
   0  14   6        0.82        1.38      1.37 o 
   1  14   6       86.73       92.25      1.52 o 
   2  14   6       25.46       25.29      1.67 o 
  -1  15   6      137.45      169.32      3.19 o 
   0  15   6      163.26      170.74      2.08 o 
   1  15   6      252.71      278.13      2.64 o 
  -5   1   7      522.00      533.12      7.83 o 
  -4   1   7     1539.49     1454.46     25.74 o 
  -3   1   7     1058.63     1028.06     10.30 o 
  -2   1   7      565.84      551.06     15.73 o 
  -1   1   7     4931.74     5080.92     99.67 o 
   0   1   7     1771.30     1750.33      6.04 o 
   1   1   7     2567.68     2614.24     10.70 o 
   2   1   7     5884.39     5770.64     54.39 o 
   3   1   7      384.65      425.93      3.37 o 
   4   1   7      598.74      612.17      4.03 o 
   5   1   7      627.87      775.65      4.54 o 
  -5   2   7      500.96      530.46      8.53 o 
  -4   2   7       27.14       24.39      1.13 o 
  -3   2   7     1771.04     1665.39     17.45 o 
  -2   2   7     3734.09     3727.90     36.66 o 
  -1   2   7      165.04      151.17      3.09 o 
   0   2   7     4916.92     4831.43     20.35 o 
   1   2   7     1628.17     1604.38     11.46 o 
   2   2   7      597.76      699.50      7.87 o 
   3   2   7     2395.53     2506.49     43.70 o 
   4   2   7       43.97       44.02      1.61 o 
   5   2   7       14.54       15.85      1.24 o 
  -5   3   7        7.33        8.77      1.64 o 
  -4   3   7       88.80       89.96      2.43 o 
  -3   3   7      124.68      139.98      1.65 o 
  -2   3   7      386.79      403.81      5.86 o 
  -1   3   7      454.56      495.65     12.79 o 
   0   3   7        7.06       13.81      1.10 o 
   1   3   7      513.38      551.54      5.34 o 
   2   3   7        6.15       12.70      2.27 o 
   3   3   7        0.50       -0.37      1.47 o 
   4   3   7       60.96       56.54      2.15 o 
   5   3   7       85.17       89.53     14.31 o 
  -5   4   7      824.07      840.87      9.90 o 
  -4   4   7      110.30      111.83      2.44 o 
  -3   4   7     2780.93     2702.07     16.78 o 
  -2   4   7     1659.23     1663.03     30.03 o 
  -1   4   7     3441.01     3860.16     44.46 o 
   0   4   7     2862.29     2776.83      9.34 o 
   1   4   7     2204.21     2263.78     11.70 o 
   2   4   7      181.11      172.71      4.53 o 
   3   4   7     1128.73     1014.58     24.03 o 
   4   4   7        1.96        2.51      1.84 o 
   5   4   7       67.15       74.93      2.58 o 
  -5   5   7       47.13       44.64      4.87 o 
  -4   5   7     3353.64     2998.23     10.58 o 
  -3   5   7      431.18      431.24      4.44 o 
  -2   5   7     1354.87     1362.86      9.29 o 
  -1   5   7     8393.94     8760.39     91.05 o 
   0   5   7      265.30      330.29     12.63 o 
   1   5   7     2629.87     2521.36     69.30 o 
   2   5   7     3342.40     3438.80     43.83 o 
   3   5   7       18.26       27.04      3.16 o 
   4   5   7     1977.52     1806.85      8.20 o 
   5   5   7      175.95      202.69      3.43 o 
  -5   6   7      239.38      248.02      5.66 o 
  -4   6   7       38.04       33.06      2.11 o 
  -3   6   7        7.07        6.47      1.61 o 
  -2   6   7      372.01      381.32      6.00 o 
  -1   6   7        4.86       12.59      1.97 o 
   0   6   7      416.68      486.64     20.90 o 
   1   6   7        1.71        4.56      2.11 o 
   2   6   7       14.58       20.37      1.67 o 
   3   6   7     1195.80     1081.10      8.44 o 
   4   6   7       30.77       29.41      2.63 o 
  -5   7   7       32.33       32.70      2.01 o 
  -4   7   7      314.64      270.16     30.49 o 
  -3   7   7      521.35      502.90      8.63 o 
  -2   7   7       25.72       30.05      1.32 o 
  -1   7   7     2375.31     2406.98     14.31 o 
   0   7   7      328.55      289.75     18.62 o 
   1   7   7      315.66      296.26      5.38 o 
   2   7   7      773.41      751.58     12.88 o 
   3   7   7       81.25       83.60      2.70 o 
   4   7   7      300.06      294.48      3.42 o 
  -4   8   7       96.31       89.16      4.03 o 
  -3   8   7     1406.28     1436.49     37.29 o 
  -2   8   7     2082.62     2004.48     13.09 o 
  -1   8   7        1.90        5.02      2.49 o 
   0   8   7     3288.85     3128.61     72.92 o 
   1   8   7      818.64      767.53      4.44 o 
   2   8   7      477.89      454.99      3.94 o 
   3   8   7     2464.78     2261.19     37.35 o 
   4   8   7      106.27      116.59      4.24 o 
  -4   9   7      214.21      199.29      2.54 o 
  -3   9   7       22.13       23.33      2.77 o 
  -2   9   7      782.64      809.80      6.77 o 
  -1   9   7     2399.53     2380.02     32.70 o 
   0   9   7       51.68       44.46      1.52 o 
   1   9   7     1381.59     1349.16     16.07 o 
   2   9   7      929.20      920.02      4.54 o 
   3   9   7        3.19        4.95      1.57 o 
   4   9   7      382.76      386.99      3.13 o 
  -4  10   7        4.69        4.71      1.54 o 
  -3  10   7      681.18      609.46      5.74 o 
  -2  10   7        2.49        4.58      2.38 o 
  -1  10   7       23.52       20.54      1.87 o 
   0  10   7     1360.37     1243.74     10.77 o 
   1  10   7     1125.77     1057.97     11.07 o 
   2  10   7        8.72        8.99      1.38 o 
   3  10   7      347.96      374.82      4.25 o 
  -3  11   7      136.71      153.16      2.67 o 
  -2  11   7     1298.41     1198.15     28.98 o 
  -1  11   7     2757.78     2844.81     83.41 o 
   0  11   7        4.62        6.11      1.62 o 
   1  11   7      387.80      357.35      5.19 o 
   2  11   7      525.67      553.60     19.87 o 
   3  11   7       37.09       34.75      1.63 o 
  -3  12   7      448.33      471.54      3.24 o 
  -2  12   7      719.88      711.78     37.43 o 
  -1  12   7       94.92       88.61      2.32 o 
   0  12   7      340.67      351.33      3.59 o 
   1  12   7      722.32      703.10      6.39 o 
   2  12   7       57.01       50.23      2.17 o 
   3  12   7      157.38      158.48      1.92 o 
  -3  13   7       23.61       19.31      1.28 o 
  -2  13   7       22.67       21.26      1.62 o 
  -1  13   7       78.19       73.99      2.71 o 
   0  13   7      188.87      175.34      2.26 o 
   1  13   7       35.98       33.46      1.78 o 
   2  13   7       35.86       31.31      1.58 o 
  -2  14   7     1121.93     1243.20     14.15 o 
  -1  14   7      104.49      119.38      2.51 o 
   0  14   7     1170.03     1247.05     12.64 o 
   1  14   7     1187.33     1206.74      8.13 o 
   2  14   7      292.37      301.73      2.59 o 
  -1  15   7      463.64      532.43      4.35 o 
   0  15   7       48.74       58.56      1.57 o 
   1  15   7      512.70      549.88      4.69 o 
  -5   0   8      190.51      181.86     13.03 o 
  -4   0   8      712.09      696.46      7.88 o 
  -3   0   8     1978.89     1905.38     32.86 o 
  -2   0   8      563.79      899.59     43.20 o 
  -1   0   8    34070.01    36826.27   1837.34 o 
   0   0   8       59.85       68.09      2.89 o 
   1   0   8     2071.94     2091.61     14.06 o 
   2   0   8    26853.94    27065.44    238.42 o 
   3   0   8     1628.55     1683.91      7.42 o 
   4   0   8      393.94      405.24      6.28 o 
   5   0   8      101.33      121.05     16.43 o 
  -5   1   8      370.03      378.30      3.75 o 
  -4   1   8      115.42      100.26      1.67 o 
  -3   1   8      595.56      579.10      6.77 o 
  -2   1   8     3401.06     3675.36    125.89 o 
  -1   1   8       56.01       63.74      2.17 o 
   0   1   8     5731.58     5803.30     13.68 o 
   1   1   8     8724.60     9231.76     20.66 o 
   2   1   8     4300.03     4410.49     77.62 o 
   3   1   8      886.00      878.87      9.49 o 
   4   1   8      116.46      128.19      2.53 o 
   5   1   8      189.73      206.74      2.13 o 
  -5   2   8       46.47       42.36      2.19 o 
  -4   2   8       18.90       21.65      1.20 o 
  -3   2   8      748.90      726.41     10.90 o 
  -2   2   8      577.47      661.32      7.55 o 
  -1   2   8      991.54      893.83     17.03 o 
   0   2   8       64.72       70.46      1.72 o 
   1   2   8     1335.82     1424.31      8.66 o 
   2   2   8      559.57      517.68      6.30 o 
   3   2   8      870.83      918.29      7.39 o 
   4   2   8      127.32      125.22      3.15 o 
   5   2   8       28.08       33.81      1.94 o 
  -5   3   8      170.51      179.50      3.49 o 
  -4   3   8       21.22       20.53      1.23 o 
  -3   3   8     2004.98     2027.10     30.28 o 
  -2   3   8     5936.92     5506.87    198.15 o 
  -1   3   8       28.17       35.64      2.45 o 
   0   3   8     5536.47     5554.83     32.89 o 
   1   3   8     3732.09     3747.77     14.56 o 
   2   3   8       86.80       90.27      6.26 o 
   3   3   8     2176.96     2120.73     36.69 o 
   4   3   8      410.06      419.95      3.79 o 
   5   3   8        0.36       -0.18      1.73 o 
  -5   4   8        9.92        9.85      1.61 o 
  -4   4   8        4.44        6.49      1.66 o 
  -3   4   8     3573.23     3423.11     12.89 o 
  -2   4   8      178.91      155.16      3.78 o 
  -1   4   8     1565.44     1521.94     19.44 o 
   0   4   8     2298.44     2310.83     15.45 o 
   1   4   8        2.85        3.36      1.60 o 
   2   4   8      487.06      501.94      7.90 o 
   3   4   8       33.39       34.38      1.88 o 
   4   4   8      317.93      289.90      3.77 o 
   5   4   8        0.75        2.55      1.22 o 
  -5   5   8       87.78      101.89     13.28 o 
  -4   5   8      498.53      449.90      3.96 o 
  -3   5   8      108.89      102.62      1.75 o 
  -2   5   8      759.74      741.18     11.94 o 
  -1   5   8       95.41      114.05      2.76 o 
   0   5   8      648.91      684.65      9.29 o 
   1   5   8        3.46        5.76      2.30 o 
   2   5   8        2.26        4.44      1.30 o 
   3   5   8      151.00      135.70      2.61 o 
   4   5   8       29.68       25.06      2.35 o 
  -5   6   8        9.61       10.00      1.68 o 
  -4   6   8      293.51      278.27      5.67 o 
  -3   6   8     2538.08     2428.40      8.17 o 
  -2   6   8      168.44      199.49      3.34 o 
  -1   6   8     4079.21     3888.32     22.42 o 
   0   6   8     3627.29     3593.13    159.68 o 
   1   6   8     1211.36     1226.32      8.21 o 
   2   6   8     3072.99     3059.99     28.37 o 
   3   6   8       16.15       17.83      1.81 o 
   4   6   8      232.95      224.87      9.86 o 
  -4   7   8       67.27       64.97      2.24 o 
  -3   7   8      101.81       88.79      2.12 o 
  -2   7   8     2810.57     2877.27     47.60 o 
  -1   7   8        2.98        1.57      2.68 o 
   0   7   8     2727.22     2361.75    147.18 o 
   1   7   8     5738.59     5741.91    213.70 o 
   2   7   8      214.62      233.51      5.57 o 
   3   7   8      878.55      832.93     16.58 o 
   4   7   8      130.57      142.35      2.09 o 
  -4   8   8      144.11      132.99      5.50 o 
  -3   8   8       43.16       47.00      2.26 o 
  -2   8   8       33.54       39.10      2.05 o 
  -1   8   8      414.45      395.54      4.89 o 
   0   8   8       65.64       60.45      1.69 o 
   1   8   8      550.22      554.01      3.94 o 
   2   8   8      162.30      147.40      2.49 o 
   3   8   8       47.24       47.46      1.92 o 
   4   8   8        3.60        3.71      1.43 o 
  -4   9   8      396.91      411.88      4.94 o 
  -3   9   8      204.72      226.72      4.26 o 
  -2   9   8     1911.41     1763.02     22.34 o 
  -1   9   8       19.25       25.42      1.60 o 
   0   9   8     1772.72     1695.78     20.46 o 
   1   9   8     2624.06     2504.03     33.70 o 
   2   9   8      456.30      480.85      3.35 o 
   3   9   8      267.17      270.62      3.73 o 
   4   9   8       73.61       74.64      1.80 o 
  -4  10   8      364.62      369.32      3.11 o 
  -3  10   8      737.89      760.14      9.47 o 
  -2  10   8      235.70      245.74      9.69 o 
  -1  10   8     3134.30     3065.29     32.09 o 
   0  10   8      653.95      632.71      6.49 o 
   1  10   8      651.82      598.17      5.60 o 
   2  10   8     1905.04     1924.42     46.15 o 
   3  10   8       79.96       85.05      1.76 o 
  -3  11   8      247.56      239.58      3.04 o 
  -2  11   8      315.50      317.27      4.04 o 
  -1  11   8        0.17        1.90      1.42 o 
   0  11   8     1299.08     1172.63     12.58 o 
   1  11   8      286.02      276.61      2.99 o 
   2  11   8      157.36      160.98      8.08 o 
   3  11   8      515.42      553.71      4.06 o 
  -3  12   8      353.27      397.77      3.55 o 
  -2  12   8      150.41      148.82      5.37 o 
  -1  12   8     1108.51     1047.21     36.80 o 
   0  12   8      486.05      484.63      4.93 o 
   1  12   8      150.12      141.01      2.31 o 
   2  12   8      356.03      356.63      4.02 o 
   3  12   8       37.92       24.55      1.87 o 
  -3  13   8      509.00      498.54     13.56 o 
  -2  13   8     1479.08     1447.03     28.98 o 
  -1  13   8        9.68       13.11      1.59 o 
   0  13   8     1951.26     2038.28     62.54 o 
   1  13   8      999.98     1041.99     21.04 o 
   2  13   8        3.04        4.25      1.80 o 
  -2  14   8       25.45       20.20      0.90 o 
  -1  14   8      205.28      209.21      2.39 o 
   0  14   8       53.42       58.52      2.48 o 
   1  14   8        6.76        8.93      1.30 o 
   2  14   8      230.24      202.98     29.00 o 
  -1  15   8        0.42        1.06      1.79 o 
   0  15   8      291.33      322.62     14.48 o 
  -5   1   9      290.47      278.51      3.98 o 
  -4   1   9     1485.15     1307.60     19.86 o 
  -3   1   9      965.26      990.00     10.77 o 
  -2   1   9     3420.25     3779.41    129.65 o 
  -1   1   9     4575.22     4478.94     41.97 o 
   0   1   9     4971.63     5060.32     37.25 o 
   1   1   9     3101.33     3224.04     15.80 o 
   2   1   9      970.19      899.30      8.27 o 
   3   1   9      257.08      266.17      2.38 o 
   4   1   9      309.17      310.62      7.32 o 
   5   1   9      173.29      188.42      4.46 o 
  -5   2   9      156.12      178.05      2.65 o 
  -4   2   9      944.49      881.93     19.12 o 
  -3   2   9      337.12      313.52      4.82 o 
  -2   2   9     2447.71     2477.87     71.13 o 
  -1   2   9      354.52      346.27      4.54 o 
   0   2   9      263.87      240.01      3.63 o 
   1   2   9     1659.94     1541.54      9.25 o 
   2   2   9       17.46       19.77      2.51 o 
   3   2   9      887.79      907.91     28.74 o 
   4   2   9      201.40      210.76      2.94 o 
   5   2   9       16.20       19.77      3.22 o 
  -5   3   9        0.36       -0.71      1.88 o 
  -4   3   9     1032.00      959.40     14.70 o 
  -3   3   9        1.33        2.29      1.02 o 
  -2   3   9      181.06      147.84      4.43 o 
  -1   3   9      265.78      275.41      8.63 o 
   0   3   9       35.27       38.18      1.85 o 
   1   3   9      269.70      259.75      6.80 o 
   2   3   9      934.67      942.64      8.77 o 
   3   3   9       18.93       18.06      1.68 o 
   4   3   9       42.48       40.38      1.98 o 
   5   3   9        1.14        3.98      2.64 o 
  -5   4   9      212.84      238.77     12.23 o 
  -4   4   9     1352.39     1253.55      6.96 o 
  -3   4   9      247.32      247.22      3.83 o 
  -2   4   9     2785.25     2502.55     30.38 o 
  -1   4   9     1276.70     1378.13     27.38 o 
   0   4   9     2227.96     2346.71     38.25 o 
   1   4   9     1069.89     1033.94      8.55 o 
   2   4   9       11.98       13.28      2.57 o 
   3   4   9      547.79      479.00      4.78 o 
   4   4   9      920.97      834.11      5.65 o 
  -5   5   9        0.05        0.36      1.73 o 
  -4   5   9     1402.19     1261.83      6.32 o 
  -3   5   9     7705.65     7144.64     51.35 o 
  -2   5   9     1413.00     1317.02     24.54 o 
  -1   5   9     8070.04     8201.63    351.60 o 
   0   5   9     5659.66     5588.60    136.33 o 
   1   5   9     3119.58     3331.83     15.99 o 
   2   5   9     3506.24     3453.09     20.52 o 
   3   5   9      529.27      457.62      4.76 o 
   4   5   9        3.89        4.35      2.41 o 
  -5   6   9      183.42      229.84     23.58 o 
  -4   6   9       44.70       38.73      1.62 o 
  -3   6   9       11.46       10.91      1.49 o 
  -2   6   9     4509.71     4397.27     35.30 o 
  -1   6   9      490.81      515.19      5.76 o 
   0   6   9     1290.42     1321.43     40.74 o 
   1   6   9      755.15      799.70      6.92 o 
   2   6   9        1.25        4.74      1.36 o 
   3   6   9        8.10        7.46      1.68 o 
   4   6   9        4.78        5.93      1.66 o 
  -4   7   9      743.91      738.20      5.33 o 
  -3   7   9       30.22       26.64      1.96 o 
  -2   7   9       18.56       24.95      2.93 o 
  -1   7   9     1060.82     1124.48     31.92 o 
   0   7   9       50.18       52.40     15.39 o 
   1   7   9       72.64       78.90      1.59 o 
   2   7   9      815.82      808.44     30.62 o 
   3   7   9       32.06       27.95      1.77 o 
   4   7   9      114.63      109.20      2.38 o 
  -4   8   9      187.16      191.20      5.96 o 
  -3   8   9     1476.01     1463.90     11.52 o 
  -2   8   9     2333.75     2388.11     62.36 o 
  -1   8   9      228.76      206.67      3.72 o 
   0   8   9     2504.86     2446.03     16.49 o 
   1   8   9     2694.99     2536.66     40.07 o 
   2   8   9      311.86      321.66      3.30 o 
   3   8   9      807.61      800.27      5.39 o 
   4   8   9       97.38      110.21      2.12 o 
  -4   9   9      553.26      571.88      5.18 o 
  -3   9   9      343.69      331.18      4.05 o 
  -2   9   9       73.07       73.75      2.89 o 
  -1   9   9      682.45      677.29      4.99 o 
   0   9   9      605.94      592.50     12.77 o 
   1   9   9       74.56       73.89      1.83 o 
   2   9   9     1861.00     1988.42      8.38 o 
   3   9   9       16.26       16.44      1.37 o 
   4   9   9        6.03        3.46      1.80 o 
  -4  10   9      105.29      108.86      1.70 o 
  -3  10   9       96.22      100.76      2.20 o 
  -2  10   9      719.40      722.53     12.10 o 
  -1  10   9      130.99      136.80      2.47 o 
   0  10   9      125.59      137.88      3.07 o 
   1  10   9     1062.74      990.45      7.18 o 
   2  10   9      386.95      407.53     15.14 o 
   3  10   9        9.80       13.46      1.31 o 
  -3  11   9     1432.20     1511.31     11.72 o 
  -2  11   9        4.23        3.77      1.92 o 
  -1  11   9      934.73      991.42      6.36 o 
   0  11   9      801.65      766.64      6.16 o 
   1  11   9       51.76       54.14      1.92 o 
   2  11   9      880.79      854.85     10.78 o 
   3  11   9      564.75      570.43      6.36 o 
  -3  12   9      330.13      338.50      2.75 o 
  -2  12   9      604.29      631.47     31.47 o 
  -1  12   9       32.81       21.32      1.78 o 
   0  12   9      327.92      350.01      5.32 o 
   1  12   9      230.45      237.90      3.86 o 
   2  12   9       55.62       62.32      2.51 o 
  -2  13   9      193.68      175.36      1.86 o 
  -1  13   9       10.35       14.56      1.57 o 
   0  13   9       13.27       11.25      1.95 o 
   1  13   9       40.30       40.46      1.94 o 
   2  13   9        1.53        2.35      1.64 o 
  -2  14   9      972.90     1083.36      4.34 o 
  -1  14   9       50.36       48.30      2.26 o 
   0  14   9      753.94      796.72      7.13 o 
   1  14   9      974.23     1013.88      4.84 o 
   0  15   9      769.23      883.77      5.51 o 
  -5   0  10       26.80       41.65      5.67 o 
  -4   0  10      388.49      359.92      3.73 o 
  -3   0  10     2350.24     2260.28     16.92 o 
  -2   0  10      200.27      201.36      6.72 o 
  -1   0  10     2060.92     2187.40    240.34 o 
   0   0  10     1739.90     1660.59     11.80 o 
   1   0  10      556.79      554.01      8.23 o 
   2   0  10     1301.20     1223.18     13.87 o 
   3   0  10       84.00       94.53      2.68 o 
   4   0  10       57.92       57.54      3.09 o 
  -5   1  10      370.80      391.83      3.27 o 
  -4   1  10      673.37      628.55     11.91 o 
  -3   1  10      301.10      287.17      3.53 o 
  -2   1  10     2046.08     2006.21     46.15 o 
  -1   1  10      858.22      870.75      7.63 o 
   0   1  10      420.07      391.91      3.79 o 
   1   1  10     4113.16     4207.62     15.55 o 
   2   1  10      295.13      274.60      5.06 o 
   3   1  10      204.90      196.95      2.40 o 
   4   1  10      376.64      388.19      3.75 o 
  -5   2  10       16.24       11.42      1.56 o 
  -4   2  10       19.33       21.59      1.34 o 
  -3   2  10      548.49      506.86      7.55 o 
  -2   2  10      216.22      221.36      6.00 o 
  -1   2  10      608.23      642.71     22.51 o 
   0   2  10      338.57      309.35      3.46 o 
   1   2  10      241.01      259.38      3.59 o 
   2   2  10      151.52      148.92      4.00 o 
   3   2  10      159.10      152.19      3.52 o 
   4   2  10       17.28       20.88      1.54 o 
  -5   3  10     1084.71     1181.60      9.08 o 
  -4   3  10     1571.43     1439.73      6.68 o 
  -3   3  10       96.67       90.66      1.89 o 
  -2   3  10     7575.98     6569.10    138.84 o 
  -1   3  10     2060.72     2017.57     43.32 o 
   0   3  10     2398.07     2330.61     37.65 o 
   1   3  10    11147.83    10795.98    148.45 o 
   2   3  10      154.55      151.01      2.77 o 
   3   3  10      696.86      657.87     25.02 o 
   4   3  10      322.80      328.24      3.38 o 
  -5   4  10       25.10       29.05      2.66 o 
  -4   4  10      168.50      156.65      6.36 o 
  -3   4  10     1040.83      941.40      7.86 o 
  -2   4  10       77.09       60.58      3.19 o 
  -1   4  10     2055.63     2060.17     48.87 o 
   0   4  10      987.20      997.70     17.44 o 
   1   4  10     1622.13     1699.71     11.23 o 
   2   4  10      682.16      698.18      7.92 o 
   3   4  10      381.04      333.26      4.15 o 
   4   4  10       38.23       39.05      2.58 o 
  -5   5  10       15.67       52.66     29.62 o 
  -4   5  10       41.46       42.25      1.72 o 
  -3   5  10     1085.21     1001.65      5.92 o 
  -2   5  10       24.94       27.50      1.65 o 
  -1   5  10      131.49      108.41      4.59 o 
   0   5  10       45.07       61.64      3.53 o 
   1   5  10     1119.90     1037.38     12.74 o 
   2   5  10       74.20       86.11      1.93 o 
   3   5  10      151.82      137.59      3.28 o 
   4   5  10       36.49       30.82      1.98 o 
  -5   6  10       70.86       82.16      2.19 o 
  -4   6  10      649.08      604.36      5.03 o 
  -3   6  10      179.83      152.42      9.70 o 
  -2   6  10      681.00      668.26     11.52 o 
  -1   6  10     2595.68     2897.67     41.88 o 
   0   6  10     2286.53     1962.36    144.43 o 
   1   6  10       10.23        8.97      1.36 o 
   2   6  10     2295.22     2252.24     55.07 o 
   3   6  10      448.80      379.84      8.48 o 
   4   6  10       84.92       82.12      1.94 o 
  -4   7  10      306.64      322.19      4.58 o 
  -3   7  10     1950.88     1844.85     12.28 o 
  -2   7  10     1161.88     1104.51     37.41 o 
  -1   7  10     2343.36     2313.95      9.30 o 
   0   7  10      621.95      625.67      4.85 o 
   1   7  10     2680.54     2634.41     41.52 o 
   2   7  10      156.77      141.82      2.89 o 
   3   7  10      537.89      538.37      5.33 o 
   4   7  10      181.18      207.13      3.00 o 
  -4   8  10        0.34        2.32      1.46 o 
  -3   8  10      112.62      120.92      4.49 o 
  -2   8  10        0.58        2.56      1.85 o 
  -1   8  10       51.33       50.48      3.73 o 
   0   8  10       32.39       28.38      1.39 o 
   1   8  10        3.00        4.58      1.24 o 
   2   8  10       31.20       31.42      2.19 o 
   3   8  10       28.23       28.34      1.76 o 
   4   8  10       15.77       15.80      1.21 o 
  -4   9  10      315.31      342.80      2.64 o 
  -3   9  10       59.27       59.76      2.93 o 
  -2   9  10     3136.41     3221.42    115.14 o 
  -1   9  10      879.21      940.19      9.14 o 
   0   9  10      556.76      561.07     11.42 o 
   1   9  10     2365.07     2211.23      8.45 o 
   2   9  10        0.59        3.16      1.29 o 
   3   9  10      363.77      381.49      4.44 o 
  -4  10  10      196.58      192.93      3.05 o 
  -3  10  10     1524.24     1497.06     15.18 o 
  -2  10  10       13.14       19.21      2.14 o 
  -1  10  10     1669.13     1723.07     30.36 o 
   0  10  10     2059.63     1921.31      9.31 o 
   1  10  10      453.35      453.82      5.28 o 
   2  10  10      454.47      439.87      8.72 o 
   3  10  10      956.82      979.22     10.84 o 
  -3  11  10      132.79      154.16      2.71 o 
  -2  11  10      207.77      211.46      4.93 o 
  -1  11  10      489.25      428.23      4.35 o 
   0  11  10      311.39      279.13      9.47 o 
   1  11  10      352.80      359.45      6.42 o 
   2  11  10       87.35       91.60      2.20 o 
   3  11  10      534.41      502.72     44.80 o 
  -3  12  10      397.73      419.70      4.14 o 
  -2  12  10      303.15      287.22      7.91 o 
  -1  12  10     1243.64     1253.33     18.10 o 
   0  12  10     1306.32     1314.47     48.93 o 
   1  12  10        1.12        1.34      1.56 o 
   2  12  10     2504.87     2512.92     11.80 o 
  -2  13  10      886.68      920.16     13.36 o 
  -1  13  10      652.44      637.93      6.39 o 
   0  13  10      473.97      460.57      7.46 o 
   1  13  10     1091.15     1096.75      5.96 o 
   2  13  10       24.10       23.14      4.79 o 
  -1  14  10      443.34      503.41      6.60 o 
   0  14  10      106.79      100.04      4.85 o 
   1  14  10       44.18       36.16      2.38 o 
  -5   1  11      301.44      314.46      4.90 o 
  -4   1  11     1003.07      899.16      8.58 o 
  -3   1  11     3399.17     3345.54     30.30 o 
  -2   1  11     1857.59     1948.59     75.57 o 
  -1   1  11      353.10      310.67      5.05 o 
   0   1  11     4936.59     4976.86     17.39 o 
   1   1  11      775.29      784.79     10.11 o 
   2   1  11      631.62      664.01     10.94 o 
   3   1  11     2624.11     2592.58     60.83 o 
   4   1  11       59.46       55.25      2.42 o 
  -5   2  11      314.11      326.36      3.71 o 
  -4   2  11      567.83      526.55     20.45 o 
  -3   2  11      154.29      135.67      2.34 o 
  -2   2  11     1985.40     1980.59     14.93 o 
  -1   2  11     1685.45     1562.37     38.75 o 
   0   2  11      901.03      917.89     11.46 o 
   1   2  11     2929.04     2799.65     15.22 o 
   2   2  11      206.85      204.13      4.54 o 
   3   2  11       24.18       23.65      1.63 o 
   4   2  11     1301.82     1278.39     13.29 o 
  -5   3  11       22.85       18.37      1.68 o 
  -4   3  11        0.86        1.05      1.23 o 
  -3   3  11        5.67        8.07      1.03 o 
  -2   3  11        0.19        2.86      2.41 o 
  -1   3  11      354.84      344.09      5.23 o 
   0   3  11      282.45      286.57      9.58 o 
   1   3  11      280.78      300.09      5.10 o 
   2   3  11       70.40       73.15      1.51 o 
   3   3  11       13.30        9.65      1.54 o 
   4   3  11       16.96       19.19      1.84 o 
  -5   4  11      292.59      327.47      3.00 o 
  -4   4  11     1244.24     1058.52     61.56 o 
  -3   4  11     1128.25     1048.12      8.56 o 
  -2   4  11     2015.18     1981.96     38.52 o 
  -1   4  11     1506.56     1613.76     29.92 o 
   0   4  11     2656.34     2761.11     15.00 o 
   1   4  11      906.27      838.80     11.66 o 
   2   4  11      742.17      723.15      3.86 o 
   3   4  11      125.70      112.05      2.75 o 
   4   4  11      384.23      368.39      3.90 o 
  -5   5  11      170.73      192.57      3.06 o 
  -4   5  11      209.93      193.78      3.79 o 
  -3   5  11     4612.22     4202.34      9.53 o 
  -2   5  11      224.15      211.50      3.00 o 
  -1   5  11      810.38      729.47     49.03 o 
   0   5  11     4989.68     4588.18     23.03 o 
   1   5  11       84.07       76.84      3.67 o 
   2   5  11      861.29      824.57     10.84 o 
   3   5  11     1115.05     1008.66     22.63 o 
   4   5  11        0.53        1.77      1.53 o 
  -4   6  11       85.41       83.43      1.78 o 
  -3   6  11      179.56      173.61      3.09 o 
  -2   6  11       70.59       76.40      2.33 o 
  -1   6  11       19.66       13.95      2.73 o 
   0   6  11       95.96      103.09     13.14 o 
   1   6  11       52.60       69.83      1.98 o 
   2   6  11        9.44        7.52      1.70 o 
   3   6  11       26.06       27.76      1.79 o 
   4   6  11      329.77      326.79      4.17 o 
  -4   7  11       29.99       32.21      1.95 o 
  -3   7  11      610.24      597.20      8.99 o 
  -2   7  11      296.45      290.93      4.02 o 
  -1   7  11        9.56        9.86      1.79 o 
   0   7  11     1633.89     1687.63     24.71 o 
   1   7  11        3.24        3.90      1.49 o 
   2   7  11      320.74      317.47     10.11 o 
   3   7  11      195.66      205.52      2.98 o 
   4   7  11        4.77        5.88      1.26 o 
  -4   8  11      549.76      606.88      4.35 o 
  -3   8  11       49.70       56.95      1.98 o 
  -2   8  11     1806.06     1877.00     59.81 o 
  -1   8  11     1404.96     1364.93     12.32 o 
   0   8  11       79.60       77.84      1.81 o 
   1   8  11     2212.66     2057.52      7.96 o 
   2   8  11      228.42      232.61      3.60 o 
   3   8  11      239.47      241.58      5.41 o 
   4   8  11      891.16      953.65     10.69 o 
  -4   9  11      561.29      597.35      3.41 o 
  -3   9  11      654.65      645.36      4.10 o 
  -2   9  11        0.26        1.85      1.91 o 
  -1   9  11      762.09      803.13      6.70 o 
   0   9  11     1691.95     1663.62     35.99 o 
   1   9  11      218.40      202.52      2.67 o 
   2   9  11      645.55      668.23      6.72 o 
   3   9  11      294.91      318.74      2.71 o 
  -3  10  11       65.14       58.96      2.81 o 
  -2  10  11      873.79      792.56      8.31 o 
  -1  10  11        1.44        4.60      1.90 o 
   0  10  11       25.44       26.91      1.99 o 
   1  10  11      469.67      427.71     10.64 o 
   2  10  11      235.68      241.18      8.91 o 
   3  10  11       37.07       33.81      1.61 o 
  -3  11  11     1100.80     1139.83      9.45 o 
  -2  11  11       30.06       42.61      2.84 o 
  -1  11  11     1273.85     1235.27      5.00 o 
   0  11  11     1582.48     1656.48     59.85 o 
   1  11  11       18.11       18.15      1.82 o 
   2  11  11       82.81       84.35      2.05 o 
   3  11  11      219.14      203.88      2.84 o 
  -3  12  11       10.40       19.20      1.35 o 
  -2  12  11      492.04      492.41      4.64 o 
  -1  12  11      599.38      625.71      3.88 o 
   0  12  11      201.64      212.45      7.16 o 
   1  12  11      197.47      198.78      4.64 o 
   2  12  11      282.87      254.96      3.61 o 
  -2  13  11        0.46        0.74      0.87 o 
  -1  13  11       45.40       51.14      1.39 o 
   0  13  11       45.70       47.99      1.81 o 
   1  13  11        8.58       10.96      2.12 o 
   2  13  11       63.37       45.49      1.94 o 
  -1  14  11     1201.23     1412.71     28.55 o 
   0  14  11       61.87       80.56      2.80 o 
   1  14  11      786.47      807.73      5.40 o 
  -5   0  12      568.82      608.02      5.95 o 
  -4   0  12      543.26      455.56      5.93 o 
  -3   0  12      919.07     1023.61     12.61 o 
  -2   0  12      952.94      897.00     13.89 o 
  -1   0  12      275.43      218.05      6.43 o 
   0   0  12    19847.04    21206.22     47.37 o 
   1   0  12      504.85      516.75      8.73 o 
   2   0  12     3185.33     3254.52     19.21 o 
   3   0  12     4314.08     4040.35     68.51 o 
   4   0  12      779.42      660.63      6.97 o 
  -5   1  12      417.07      431.15      5.47 o 
  -4   1  12      412.82      374.19      7.52 o 
  -3   1  12        7.40        9.01      1.74 o 
  -2   1  12      628.34      590.29     17.42 o 
  -1   1  12     4132.92     4647.30     72.13 o 
   0   1  12        0.57        6.79      1.49 o 
   1   1  12     1437.01     1378.00     11.82 o 
   2   1  12     2332.70     2501.22     27.76 o 
   3   1  12     1724.02     1658.10     37.02 o 
   4   1  12        6.82        9.55      1.77 o 
  -5   2  12       16.31       25.67      1.67 o 
  -4   2  12      218.72      184.65      4.08 o 
  -3   2  12      141.62      129.26      2.81 o 
  -2   2  12      567.91      563.68     20.00 o 
  -1   2  12      737.93      784.98     40.74 o 
   0   2  12      663.05      607.49     24.69 o 
   1   2  12       78.97       85.61      2.64 o 
   2   2  12      472.77      466.79      4.77 o 
   3   2  12      168.63      168.24      4.00 o 
   4   2  12      275.57      236.28      9.33 o 
  -5   3  12       46.51       51.92      1.80 o 
  -4   3  12      510.04      483.97      3.08 o 
  -3   3  12      484.43      440.00      6.82 o 
  -2   3  12     3091.14     3178.47     45.15 o 
  -1   3  12     5290.99     5132.37     34.33 o 
   0   3  12      229.92      244.17      8.73 o 
   1   3  12     2366.73     2210.70     13.06 o 
   2   3  12     1571.48     1585.95     13.00 o 
   3   3  12       12.40       13.05      1.42 o 
   4   3  12      516.59      522.03      5.84 o 
  -5   4  12      170.97      198.89      3.21 o 
  -4   4  12      119.79       96.48      8.22 o 
  -3   4  12       60.06       64.69      2.28 o 
  -2   4  12     2486.53     2449.39     33.21 o 
  -1   4  12      685.74      731.54     22.51 o 
   0   4  12     1881.75     1843.93     29.82 o 
   1   4  12      186.95      178.20      4.41 o 
   2   4  12      200.71      195.60      3.45 o 
   3   4  12      308.24      289.58      3.63 o 
   4   4  12        0.81        2.27      1.28 o 
  -4   5  12       26.17       30.52      1.51 o 
  -3   5  12      886.09      851.81     15.28 o 
  -2   5  12       60.74       57.72      2.16 o 
  -1   5  12      285.21      299.50     12.94 o 
   0   5  12       71.94       74.08      3.40 o 
   1   5  12       24.68       27.68      1.39 o 
   2   5  12        2.95        5.92      1.41 o 
   3   5  12       46.63       45.20      1.91 o 
   4   5  12       53.43       57.52      1.45 o 
  -4   6  12       89.36       92.40      2.42 o 
  -3   6  12      467.33      451.24      6.67 o 
  -2   6  12     3259.44     3128.99     50.08 o 
  -1   6  12      675.88      684.09     10.86 o 
   0   6  12     2880.07     2669.66     45.24 o 
   1   6  12     1347.09     1376.87     14.16 o 
   2   6  12      843.06      832.35      4.81 o 
   3   6  12      941.67      892.30      6.02 o 
   4   6  12       33.57       30.43      1.22 o 
  -4   7  12     1285.18     1419.72     19.18 o 
  -3   7  12      327.61      336.48      3.35 o 
  -2   7  12      138.40      127.78      4.88 o 
  -1   7  12     3616.90     3476.53     60.78 o 
   0   7  12        1.12        3.61      1.26 o 
   1   7  12      927.07      851.22      9.23 o 
   2   7  12     2645.47     2575.91     42.39 o 
   3   7  12       56.32       60.92      2.26 o 
   4   7  12      119.96      126.84      5.71 o 
  -4   8  12        3.92        3.74      1.19 o 
  -3   8  12      189.47      197.42      2.85 o 
  -2   8  12      255.93      264.45      7.52 o 
  -1   8  12       19.58       20.38      2.01 o 
   0   8  12      151.71      149.12      5.73 o 
   1   8  12       77.93       76.72      3.15 o 
   2   8  12       73.38       88.15      1.88 o 
   3   8  12        0.68       -0.02      1.47 o 
  -4   9  12      452.52      473.52      9.88 o 
  -3   9  12      324.50      361.90     14.39 o 
  -2   9  12      405.01      431.51     11.12 o 
  -1   9  12     1805.13     1667.33     45.30 o 
   0   9  12       99.92       95.04      3.38 o 
   1   9  12     1167.65     1102.05      6.04 o 
   2   9  12      791.62      762.38      6.40 o 
   3   9  12      392.77      408.09      4.85 o 
  -3  10  12      482.86      453.21      3.47 o 
  -2  10  12      701.76      670.39      4.80 o 
  -1  10  12      474.01      523.77      7.16 o 
   0  10  12     2461.54     2492.77     60.46 o 
   1  10  12       74.89       74.38      2.47 o 
   2  10  12      587.30      605.46     14.59 o 
   3  10  12      523.75      500.05     25.16 o 
  -3  11  12       68.46       76.18      1.51 o 
  -2  11  12      295.42      265.44      6.27 o 
  -1  11  12      275.21      259.60      3.79 o 
   0  11  12        9.28        8.71      1.49 o 
   1  11  12      606.30      615.45     13.57 o 
   2  11  12       37.53       35.13      2.03 o 
  -2  12  12      656.60      678.93      4.50 o 
  -1  12  12       78.74       80.53      1.86 o 
   0  12  12      693.31      722.66     35.00 o 
   1  12  12      396.21      390.13     21.79 o 
   2  12  12       28.75       26.90      1.70 o 
  -2  13  12      836.13      837.15     10.11 o 
  -1  13  12     1132.89     1218.70     27.27 o 
   0  13  12        4.01        4.07      1.13 o 
   1  13  12     1276.44     1162.19    135.31 o 
   0  14  12      246.90      263.04     12.50 o 
  -5   1  13      348.68      403.32      3.31 o 
  -4   1  13      406.20      340.01      8.13 o 
  -3   1  13     1615.11     1414.32     17.71 o 
  -2   1  13     1281.28     1347.96     20.12 o 
  -1   1  13     1726.21     1900.98     24.05 o 
   0   1  13     1446.43     1442.15     32.09 o 
   1   1  13     2057.24     1919.23     11.92 o 
   2   1  13      351.51      365.65      2.94 o 
   3   1  13      238.05      223.32      4.15 o 
   4   1  13       22.68       23.78      1.85 o 
  -5   2  13      155.77      166.41      2.35 o 
  -4   2  13      582.57      565.15     11.76 o 
  -3   2  13      277.68      230.43     10.61 o 
  -2   2  13      706.47      705.61      8.46 o 
  -1   2  13     1966.07     1933.44     74.10 o 
   0   2  13       36.11       33.38      2.81 o 
   1   2  13     1174.41     1134.79     12.70 o 
   2   2  13      849.97      829.45     11.11 o 
   3   2  13        2.05        3.32      1.22 o 
   4   2  13      406.51      411.66     11.84 o 
  -5   3  13       34.46       38.32      5.54 o 
  -4   3  13       47.95       43.18      2.18 o 
  -3   3  13     1008.92      910.09     15.20 o 
  -2   3  13        5.72       18.90      3.11 o 
  -1   3  13      599.39      618.16     12.26 o 
   0   3  13       97.58       80.89      3.50 o 
   1   3  13      102.65      119.45      2.16 o 
   2   3  13      143.29      139.63      2.07 o 
   3   3  13      239.82      233.20      2.89 o 
   4   3  13        0.06        0.39      1.31 o 
  -4   4  13      543.63      497.14     42.43 o 
  -3   4  13     1713.52     1650.36      6.48 o 
  -2   4  13      804.09      813.91      7.90 o 
  -1   4  13     1990.87     2023.44     17.88 o 
   0   4  13      247.00      231.72      5.09 o 
   1   4  13     1496.64     1583.86      7.96 o 
   2   4  13      308.16      277.31      3.13 o 
   3   4  13        9.80       14.04      2.15 o 
   4   4  13      165.49      171.49      2.74 o 
  -4   5  13        3.92        6.01      1.33 o 
  -3   5  13     2624.36     2554.16     58.73 o 
  -2   5  13     8092.72     7691.21     76.83 o 
  -1   5  13     1569.54     1599.48     27.15 o 
   0   5  13     3935.31     3879.24     32.57 o 
   1   5  13     1657.57     1672.13     27.38 o 
   2   5  13      787.10      764.04      4.96 o 
   3   5  13      697.24      685.74      5.75 o 
   4   5  13      135.68      138.65      1.79 o 
  -4   6  13      318.36      327.12      8.61 o 
  -3   6  13        6.30        6.91      1.22 o 
  -2   6  13      571.59      537.30      5.27 o 
  -1   6  13     3099.89     3093.55     43.25 o 
   0   6  13      789.88      804.79      6.36 o 
   1   6  13     1563.61     1602.09     29.39 o 
   2   6  13       76.07       77.16      2.12 o 
   3   6  13       15.54       14.59      1.57 o 
   4   6  13       28.36       34.24      1.67 o 
  -4   7  13        5.95        6.80      1.27 o 
  -3   7  13     1188.06     1227.36      7.71 o 
  -2   7  13       78.14       78.67      2.19 o 
  -1   7  13        5.49        6.19      1.88 o 
   0   7  13     1014.76     1016.23     28.87 o 
   1   7  13       15.35        9.26      1.87 o 
   2   7  13       26.99       27.08      1.52 o 
   3   7  13      442.70      418.76      4.55 o 
  -4   8  13      909.60      992.41     39.52 o 
  -3   8  13       29.36       33.11      1.72 o 
  -2   8  13     1922.52     1863.73     52.93 o 
  -1   8  13     1593.91     1498.68     12.12 o 
   0   8  13      180.54      176.22      2.49 o 
   1   8  13     1623.89     1535.39      8.64 o 
   2   8  13     1017.42     1079.06     30.13 o 
   3   8  13       71.02       67.33      2.19 o 
  -4   9  13        5.55        2.69      1.17 o 
  -3   9  13      418.99      440.69     13.08 o 
  -2   9  13      515.41      517.73      3.90 o 
  -1   9  13        1.93        2.23      1.65 o 
   0   9  13      272.04      283.06      4.84 o 
   1   9  13      258.58      244.15      2.78 o 
   2   9  13        0.32        0.64      1.41 o 
   3   9  13      543.45      513.97     12.51 o 
  -3  10  13      258.91      265.25      2.68 o 
  -2  10  13       96.42       95.54      2.18 o 
  -1  10  13      545.76      584.17     12.40 o 
   0  10  13      265.53      282.58      3.24 o 
   1  10  13       39.68       43.49      2.47 o 
   2  10  13      308.56      300.99     13.23 o 
   3  10  13      290.47      268.42      9.88 o 
  -3  11  13      886.66      977.93      3.94 o 
  -2  11  13     1192.33     1276.69     22.76 o 
  -1  11  13       37.96       35.38      1.87 o 
   0  11  13      737.14      887.99     14.26 o 
   1  11  13      388.18      357.46      3.97 o 
   2  11  13       65.24       60.52      3.44 o 
  -2  12  13      494.55      505.45     11.26 o 
  -1  12  13      457.72      491.81      6.05 o 
   0  12  13       57.94       47.85      2.67 o 
   1  12  13      159.92      158.35     13.15 o 
   2  12  13      185.40      160.81      2.84 o 
  -2  13  13        1.71        1.57      1.32 o 
  -1  13  13       56.14       51.93      1.29 o 
   0  13  13       47.53       52.77      1.63 o 
   1  13  13        0.57        1.92      2.51 o 
  -5   0  14      636.22      662.85      5.43 o 
  -4   0  14        3.15        0.39      1.80 o 
  -3   0  14     1979.69     1827.36     15.25 o 
  -2   0  14     2161.78     2002.37     10.93 o 
  -1   0  14       12.74       23.32      3.93 o 
   0   0  14     2962.89     3150.68     32.88 o 
   1   0  14     1073.82     1100.30     61.35 o 
   2   0  14        6.59        7.18      2.58 o 
   3   0  14      930.27      928.78     11.07 o 
   4   0  14       46.03       52.04      2.68 o 
  -5   1  14        0.39       -0.78      1.32 o 
  -4   1  14      579.30      518.87      4.05 o 
  -3   1  14     1129.15     1068.07      8.26 o 
  -2   1  14      201.71      185.72      2.83 o 
  -1   1  14     1195.84     1182.45     10.56 o 
   0   1  14      433.13      474.44      6.29 o 
   1   1  14       43.57       38.60      2.51 o 
   2   1  14     1033.02     1026.61      7.75 o 
   3   1  14       57.54       51.94      1.40 o 
   4   1  14       46.22       45.94      1.86 o 
  -5   2  14      135.98      142.04      2.04 o 
  -4   2  14       50.24       36.09      2.58 o 
  -3   2  14       71.41       78.19      4.99 o 
  -2   2  14      692.60      675.59      7.68 o 
  -1   2  14      178.56      194.01      4.81 o 
   0   2  14      603.84      667.62     65.27 o 
   1   2  14       67.51       64.23      2.01 o 
   2   2  14       31.30       29.48      1.57 o 
   3   2  14       53.52       61.83      2.24 o 
   4   2  14       63.63       48.10      4.75 o 
  -4   3  14     1525.68     1409.55     41.77 o 
  -3   3  14     2332.26     2211.22     36.79 o 
  -2   3  14       32.47       32.09      1.19 o 
  -1   3  14     6124.06     6291.48     24.44 o 
   0   3  14      592.41      556.62      7.60 o 
   1   3  14      755.80      788.51      7.00 o 
   2   3  14     2364.66     2278.25      9.51 o 
   3   3  14        3.44        4.06      1.16 o 
   4   3  14       56.96       64.25      1.96 o 
  -4   4  14       13.51       11.60      1.62 o 
  -3   4  14      501.84      496.75     12.15 o 
  -2   4  14      982.76      935.86      9.25 o 
  -1   4  14      713.20      720.97     12.26 o 
   0   4  14     1981.83     2016.56     11.23 o 
   1   4  14      606.11      640.36      5.65 o 
   2   4  14     1034.96     1031.68      9.10 o 
   3   4  14      237.37      227.72      2.82 o 
   4   4  14      100.86      116.78      1.56 o 
  -4   5  14      121.06      120.75      6.90 o 
  -3   5  14       32.32       37.12      1.48 o 
  -2   5  14      811.73      783.20      9.57 o 
  -1   5  14      312.52      317.90      4.10 o 
   0   5  14       47.14       44.76      1.66 o 
   1   5  14       20.73       18.62      1.81 o 
   2   5  14      520.50      483.22      4.50 o 
   3   5  14       10.11       11.29      1.21 o 
   4   5  14       70.28       71.53      1.60 o 
  -4   6  14       88.77      100.20      1.87 o 
  -3   6  14      771.49      760.47     14.93 o 
  -2   6  14      409.66      384.05      7.21 o 
  -1   6  14      309.14      294.31      4.27 o 
   0   6  14     2039.27     1987.18     65.12 o 
   1   6  14     1446.74     1391.70     36.55 o 
   2   6  14      101.19      101.32      1.99 o 
   3   6  14      798.12      744.15      5.68 o 
  -4   7  14       53.61       48.02      2.33 o 
  -3   7  14      497.58      534.40      3.92 o 
  -2   7  14      891.52      851.00     13.57 o 
  -1   7  14     1003.54      921.02     13.53 o 
   0   7  14     1118.89     1159.83     28.84 o 
   1   7  14      133.78      124.68      2.65 o 
   2   7  14      871.74      921.26     37.57 o 
   3   7  14        5.53        7.61      1.51 o 
  -4   8  14       38.53       35.49      3.83 o 
  -3   8  14       44.87       44.14      1.69 o 
  -2   8  14      196.63      206.71      3.76 o 
  -1   8  14        0.43        1.36      1.95 o 
   0   8  14       28.26       29.09      1.43 o 
   1   8  14        1.48        3.34      1.44 o 
   2   8  14       21.00       18.30      1.59 o 
   3   8  14        1.22        0.52      1.26 o 
  -3   9  14      423.19      462.37      4.86 o 
  -2   9  14      305.25      315.47      3.06 o 
  -1   9  14     2720.17     2575.35      9.25 o 
   0   9  14      223.50      232.43      8.53 o 
   1   9  14      428.60      415.40      4.65 o 
   2   9  14     1054.45     1051.28     33.63 o 
   3   9  14       27.61       23.60      1.95 o 
  -3  10  14      637.04      657.23      8.94 o 
  -2  10  14     1483.68     1489.81     25.12 o 
  -1  10  14       49.69       40.80      1.68 o 
   0  10  14     1170.01     1338.64      7.25 o 
   1  10  14     1192.36     1124.56      6.81 o 
   2  10  14      376.48      382.64      4.26 o 
  -2  11  14       62.25       74.83      1.61 o 
  -1  11  14       40.70       37.50      1.40 o 
   0  11  14      191.14      187.79      3.25 o 
   1  11  14      340.83      295.93      5.04 o 
   2  11  14       37.26       30.11      1.58 o 
  -2  12  14      548.58      582.68     12.18 o 
  -1  12  14      238.56      221.08      4.38 o 
   0  12  14      946.66      891.40     16.88 o 
   1  12  14      368.20      314.03     26.38 o 
  -1  13  14      919.08      971.80     29.33 o 
   0  13  14      254.67      246.05      1.92 o 
  -4   1  15      504.30      481.69      4.15 o 
  -3   1  15      858.28      774.88     11.46 o 
  -2   1  15     2801.43     2810.32     15.66 o 
  -1   1  15     1047.90     1127.31     14.81 o 
   0   1  15      106.59       97.84      2.34 o 
   1   1  15     1929.65     1899.16      8.74 o 
   2   1  15       82.46       83.38      2.08 o 
   3   1  15       84.20       97.80      2.62 o 
   4   1  15      768.47      731.82     25.03 o 
  -4   2  15      913.68      860.04     14.31 o 
  -3   2  15      754.32      709.33      7.59 o 
  -2   2  15      924.27      886.31     11.25 o 
  -1   2  15     2441.13     2433.87     11.48 o 
   0   2  15     1205.12     1217.85      7.77 o 
   1   2  15      540.07      517.10      5.26 o 
   2   2  15     1821.76     1682.37     18.02 o 
   3   2  15      102.74      102.38      1.82 o 
   4   2  15        5.17        1.15      1.35 o 
  -4   3  15       89.39       84.19      2.62 o 
  -3   3  15       37.21       41.59      1.53 o 
  -2   3  15        8.95        9.48      1.10 o 
  -1   3  15       29.76       27.15      1.49 o 
   0   3  15       74.09       74.25      2.11 o 
   1   3  15        2.33        3.21      1.60 o 
   2   3  15      142.95      141.89      2.47 o 
   3   3  15        2.05        2.54      1.22 o 
   4   3  15        1.03       -0.23      1.31 o 
  -4   4  15      460.03      374.34      8.90 o 
  -3   4  15     1182.68     1120.22      7.41 o 
  -2   4  15     2221.36     2169.98     40.26 o 
  -1   4  15      778.43      747.51      7.18 o 
   0   4  15     1201.05     1183.43     16.23 o 
   1   4  15     1155.49     1169.99      7.24 o 
   2   4  15      240.01      231.98      3.25 o 
   3   4  15      241.41      224.46      4.00 o 
   4   4  15       43.33       48.56      2.01 o 
  -4   5  15      223.29      190.52     12.52 o 
  -3   5  15      212.66      196.28      2.63 o 
  -2   5  15     2498.55     2470.92     75.88 o 
  -1   5  15       51.33       54.86      1.51 o 
   0   5  15      213.39      206.19      2.88 o 
   1   5  15     1168.69     1101.73      7.22 o 
   2   5  15       73.77       70.76      2.68 o 
   3   5  15      179.29      188.13      3.53 o 
  -4   6  15      176.90      169.62     14.30 o 
  -3   6  15       57.44       58.21      2.41 o 
  -2   6  15      316.67      306.46      3.93 o 
  -1   6  15       29.62       30.51      1.66 o 
   0   6  15       58.66       57.87      2.14 o 
   1   6  15       95.80      100.90      3.80 o 
   2   6  15       16.36       18.74      1.47 o 
   3   6  15        5.50        6.91      1.81 o 
  -4   7  15      185.49      214.37      4.88 o 
  -3   7  15        1.71        4.22      1.41 o 
  -2   7  15      951.91      983.02     25.15 o 
  -1   7  15       88.34       83.30      2.13 o 
   0   7  15      125.18      128.56      3.25 o 
   1   7  15      881.96      837.20      6.54 o 
   2   7  15       10.77       11.42      3.09 o 
   3   7  15      157.47      153.29      2.58 o 
  -3   8  15      694.73      734.91      4.78 o 
  -2   8  15        0.10        0.62      1.42 o 
  -1   8  15     1545.82     1477.51     20.22 o 
   0   8  15      731.36      791.47      7.38 o 
   1   8  15      128.09      131.87      2.49 o 
   2   8  15      969.06     1049.97     22.47 o 
   3   8  15       54.83       52.24      1.71 o 
  -3   9  15      400.02      424.46      3.14 o 
  -2   9  15      466.32      478.36      9.45 o 
  -1   9  15        1.58        3.83      1.93 o 
   0   9  15      298.01      313.33     10.56 o 
   1   9  15      397.41      391.12      3.58 o 
   2   9  15      101.07      100.25      2.18 o 
  -3  10  15      536.08      625.84     29.65 o 
  -2  10  15      188.04      190.37      2.16 o 
  -1  10  15      384.45      376.21      3.44 o 
   0  10  15       18.98       18.32      1.77 o 
   1  10  15       56.44       51.29      2.12 o 
   2  10  15       19.45       16.17      1.68 o 
  -2  11  15     1170.33     1252.79     22.64 o 
  -1  11  15        1.04        1.84      1.21 o 
   0  11  15      802.69      801.38      5.26 o 
   1  11  15      673.05      586.37     44.78 o 
   2  11  15        7.78        6.41      1.09 o 
  -2  12  15        6.47        4.33      2.01 o 
  -1  12  15      502.25      516.46      6.83 o 
   0  12  15      404.96      424.30      5.51 o 
   1  12  15      132.60      131.58      1.94 o 
   0  13  15       74.42       73.29      2.01 o 
  -4   0  16      577.77      580.17      5.15 o 
  -3   0  16      915.03      860.58      6.60 o 
  -2   0  16     1504.99     1685.15     24.71 o 
  -1   0  16      640.76      645.98      6.80 o 
   0   0  16     1218.73     1302.08     17.13 o 
   1   0  16     7915.67     7951.38    197.82 o 
   2   0  16      124.33      120.03      6.95 o 
   3   0  16     1532.10     1510.63      7.03 o 
   4   0  16      446.33      461.32      4.10 o 
  -4   1  16      478.45      439.50      5.53 o 
  -3   1  16       75.53       89.08      1.99 o 
  -2   1  16        6.23       12.87      1.60 o 
  -1   1  16      264.66      268.86      3.15 o 
   0   1  16     1607.56     1733.29     11.31 o 
   1   1  16      154.85      180.31      2.71 o 
   2   1  16      186.98      196.90     10.54 o 
   3   1  16      373.60      357.43      4.51 o 
   4   1  16      734.80      667.51      3.34 o 
  -4   2  16      106.85      127.52      1.99 o 
  -3   2  16      305.16      260.07      5.85 o 
  -2   2  16      320.17      286.52      5.29 o 
  -1   2  16      259.29      246.92      4.41 o 
   0   2  16      485.19      521.38      7.16 o 
   1   2  16      235.37      204.81      3.40 o 
   2   2  16       72.96       72.90      2.52 o 
   3   2  16      142.45      124.61      3.18 o 
  -4   3  16       56.68       53.73      1.61 o 
  -3   3  16      466.30      452.95      7.48 o 
  -2   3  16      841.70      817.62     18.23 o 
  -1   3  16     2336.69     2371.33     13.97 o 
   0   3  16     1819.01     1841.72      9.94 o 
   1   3  16       29.09       28.71      2.15 o 
   2   3  16      714.13      659.74     24.14 o 
   3   3  16      292.03      280.36      2.73 o 
  -4   4  16      356.16      371.26     15.21 o 
  -3   4  16      352.58      315.49      4.23 o 
  -2   4  16      817.00      798.17      5.71 o 
  -1   4  16     1647.38     1588.16     11.20 o 
   0   4  16      624.19      625.26     22.21 o 
   1   4  16     1840.36     1802.15      8.99 o 
   2   4  16       42.06       37.58      1.79 o 
   3   4  16      110.09      116.06      1.80 o 
  -4   5  16       11.44       10.65      2.43 o 
  -3   5  16       17.10       25.18      1.74 o 
  -2   5  16      645.07      643.92      8.44 o 
  -1   5  16        1.35        2.67      1.33 o 
   0   5  16      141.29      134.20      2.96 o 
   1   5  16        4.41        4.59      2.01 o 
   2   5  16       19.37       16.26      2.12 o 
   3   5  16        0.48        1.30      1.22 o 
  -4   6  16      652.68      718.71     70.16 o 
  -3   6  16      260.62      267.85      3.92 o 
  -2   6  16      632.64      611.40      5.27 o 
  -1   6  16     2647.12     2692.42     74.45 o 
   0   6  16      755.06      775.59     57.31 o 
   1   6  16     1376.29     1304.46      7.85 o 
   2   6  16      428.05      405.10     20.47 o 
   3   6  16      331.56      340.84      7.09 o 
  -4   7  16       28.46       26.83      2.93 o 
  -3   7  16     1515.09     1545.71     19.79 o 
  -2   7  16      294.77      325.32     12.90 o 
  -1   7  16       66.19       60.65      2.28 o 
   0   7  16     1953.88     2072.74     37.29 o 
   1   7  16       16.59       16.05      2.13 o 
   2   7  16      183.66      190.75      5.42 o 
   3   7  16      659.70      608.36      6.86 o 
  -3   8  16       53.26       46.82      1.69 o 
  -2   8  16       37.00       41.07      1.61 o 
  -1   8  16      115.15      109.47      2.65 o 
   0   8  16       23.22       20.60      1.65 o 
   1   8  16        2.90        7.40      1.51 o 
   2   8  16        0.04       -0.89      1.66 o 
   3   8  16        3.18        2.12      1.04 o 
  -3   9  16      537.78      511.04     10.40 o 
  -2   9  16      195.71      224.72      6.78 o 
  -1   9  16      639.90      657.12      4.43 o 
   0   9  16     1224.14     1185.26      7.01 o 
   1   9  16      199.29      194.77      3.87 o 
   2   9  16      472.83      441.26      3.91 o 
  -3  10  16      535.64      590.71      4.79 o 
  -2  10  16      571.15      546.29      3.83 o 
  -1  10  16      555.43      591.26      6.14 o 
   0  10  16      475.06      468.96      4.32 o 
   1  10  16     1303.05     1221.72     23.83 o 
   2  10  16        0.30        2.34      1.30 o 
  -2  11  16       11.72       11.31      1.28 o 
  -1  11  16      140.14      124.83      1.73 o 
   0  11  16       28.67       29.19      1.79 o 
   1  11  16        2.20        1.97      1.01 o 
  -1  12  16      437.88      470.95      8.65 o 
   0  12  16       37.09       41.66      1.69 o 
  -4   1  17      486.50      488.59     13.82 o 
  -3   1  17      202.27      180.22      2.63 o 
  -2   1  17      856.00      764.23     11.84 o 
  -1   1  17      563.85      572.85     14.91 o 
   0   1  17      687.65      731.41      7.15 o 
   1   1  17      313.54      285.99      5.83 o 
   2   1  17      286.29      274.50     15.13 o 
   3   1  17       50.36       58.52      1.79 o 
  -4   2  17      344.92      369.31      5.73 o 
  -3   2  17     1699.03     1626.00     26.43 o 
  -2   2  17      136.95      130.21      4.37 o 
  -1   2  17      665.82      664.66      9.01 o 
   0   2  17     1785.37     1782.94     20.01 o 
   1   2  17       86.71       78.20      2.54 o 
   2   2  17      674.92      704.32     34.25 o 
   3   2  17      345.71      368.32      6.78 o 
  -4   3  17      112.77      114.19      3.62 o 
  -3   3  17      100.07       89.47      2.18 o 
  -2   3  17      372.23      348.77      8.49 o 
  -1   3  17        1.61        1.35      1.80 o 
   0   3  17      317.54      350.43      7.73 o 
   1   3  17       25.86       25.08      2.13 o 
   2   3  17       23.12       24.39      1.67 o 
   3   3  17       22.13       19.55      1.26 o 
  -4   4  17      139.42      128.58      5.74 o 
  -3   4  17      927.23      965.79      9.86 o 
  -2   4  17     1272.06     1234.53      8.12 o 
  -1   4  17     1095.02     1149.97      7.53 o 
   0   4  17      838.73      824.90     27.95 o 
   1   4  17       12.85       12.57      2.02 o 
   2   4  17      556.30      548.90     13.91 o 
   3   4  17       35.89       42.59      1.55 o 
  -4   5  17      897.27      958.48     72.00 o 
  -3   5  17        6.77        8.42      1.51 o 
  -2   5  17     2326.12     2316.88     12.01 o 
  -1   5  17     3575.48     3723.17     90.30 o 
   0   5  17     1634.56     1887.73      8.71 o 
   1   5  17     1048.15     1024.40      6.89 o 
   2   5  17      152.61      138.09      4.06 o 
   3   5  17      238.92      231.62      6.35 o 
  -3   6  17      610.63      654.32      5.03 o 
  -2   6  17        7.61        3.49      1.80 o 
  -1   6  17     1580.45     1532.57      6.56 o 
   0   6  17     1471.55     1548.85     26.89 o 
   1   6  17      226.53      214.50      8.06 o 
   2   6  17      742.43      688.65     27.58 o 
   3   6  17        5.65        5.99      1.03 o 
  -3   7  17       16.19       17.78      1.54 o 
  -2   7  17     1201.50     1168.97      7.46 o 
  -1   7  17      131.07      135.81      2.34 o 
   0   7  17      144.74      143.48      3.45 o 
   1   7  17      729.20      715.09      5.67 o 
   2   7  17       28.17       22.86      1.87 o 
   3   7  17       21.25       17.08      1.13 o 
  -3   8  17      924.37      952.81      7.77 o 
  -2   8  17        1.09        2.08      1.68 o 
  -1   8  17     1337.81     1296.95     17.29 o 
   0   8  17      825.00      842.62     13.17 o 
   1   8  17      184.10      172.92      2.48 o 
   2   8  17      636.78      601.09      7.49 o 
  -3   9  17        4.60       -0.03      1.47 o 
  -2   9  17      102.87       98.99      3.57 o 
  -1   9  17      219.25      224.41      2.43 o 
   0   9  17        4.02        6.11      1.19 o 
   1   9  17       63.86       66.16      3.61 o 
   2   9  17       14.08       10.04      1.46 o 
  -2  10  17      138.59      138.14      2.51 o 
  -1  10  17       79.89       84.53      2.54 o 
   0  10  17      132.59      144.83      2.63 o 
   1  10  17       93.73       85.14      4.69 o 
  -1  11  17      704.35      739.74     10.06 o 
   0  11  17       48.64       52.44      2.12 o 
   1  11  17      416.83      441.89     11.39 o 
   0  12  17      298.21      302.74      9.77 o 
  -4   0  18     1105.49     1084.61     48.27 o 
  -3   0  18        0.22        3.68      3.27 o 
  -2   0  18     3335.48     3206.72     53.45 o 
  -1   0  18     1894.44     1722.23     13.36 o 
   0   0  18       58.30       66.71      2.54 o 
   1   0  18     1524.28     1388.04     10.86 o 
   2   0  18      673.01      621.64      7.25 o 
   3   0  18        0.81        0.30      1.97 o 
  -4   1  18        3.05        4.51      1.21 o 
  -3   1  18      483.86      473.81      4.39 o 
  -2   1  18      549.51      509.41      4.73 o 
  -1   1  18      237.28      208.26      4.05 o 
   0   1  18      375.35      355.25      4.29 o 
   1   1  18       39.69       39.55      2.49 o 
   2   1  18       25.23       27.17      2.02 o 
   3   1  18      225.32      237.23      2.40 o 
  -4   2  18       98.90       91.73      3.02 o 
  -3   2  18       37.24       30.19      1.70 o 
  -2   2  18       89.65      100.10      6.31 o 
  -1   2  18      651.55      617.34      6.57 o 
   0   2  18       71.87       75.83      2.09 o 
   1   2  18      297.44      275.04      3.84 o 
   2   2  18        8.13        8.25      1.91 o 
   3   2  18        5.77        6.39      1.00 o 
  -4   3  18        0.62        0.63      2.44 o 
  -3   3  18     1116.77     1172.39     21.03 o 
  -2   3  18     1427.28     1379.18      7.25 o 
  -1   3  18      118.70      116.88      2.62 o 
   0   3  18     2841.81     3009.13     42.43 o 
   1   3  18        2.72        3.73      1.88 o 
   2   3  18      281.44      288.65      5.48 o 
   3   3  18      315.72      324.81      6.88 o 
  -4   4  18      524.28      483.22      5.38 o 
  -3   4  18       15.25       15.82      1.98 o 
  -2   4  18      643.74      625.44      6.96 o 
  -1   4  18     1024.72      987.96      7.21 o 
   0   4  18      485.19      560.90      7.23 o 
   1   4  18      740.74      717.92      5.79 o 
   2   4  18      280.09      258.49      3.65 o 
   3   4  18      247.93      246.67      2.23 o 
  -3   5  18      345.13      350.53      4.82 o 
  -2   5  18       77.10       86.59      2.66 o 
  -1   5  18      409.00      428.99     12.61 o 
   0   5  18      471.94      517.79      4.70 o 
   1   5  18       79.40       79.33      3.57 o 
   2   5  18       16.11       17.25      1.88 o 
   3   5  18      197.73      178.84      2.94 o 
  -3   6  18      110.38      121.59      4.25 o 
  -2   6  18      613.78      629.03      8.01 o 
  -1   6  18      620.39      611.78     15.27 o 
   0   6  18       72.15       63.26      5.49 o 
   1   6  18      910.60      876.18      6.12 o 
   2   6  18      580.78      531.75      6.16 o 
  -3   7  18       12.68        8.92      2.16 o 
  -2   7  18      227.28      244.89      4.01 o 
  -1   7  18      349.43      355.60      4.27 o 
   0   7  18      569.57      591.26      6.44 o 
   1   7  18       99.25      101.66      2.58 o 
   2   7  18       67.58       73.60      1.85 o 
  -3   8  18        3.96        5.35      1.70 o 
  -2   8  18      129.94      137.93      4.71 o 
  -1   8  18       55.07       53.36      2.50 o 
   0   8  18       27.82       30.02      1.57 o 
   1   8  18       45.27       43.11      1.78 o 
   2   8  18       10.37       10.81      1.20 o 
  -2   9  18      408.30      455.35      4.01 o 
  -1   9  18      383.07      411.74      4.01 o 
   0   9  18     1481.50     1521.47      9.78 o 
   1   9  18       28.09       22.15      1.31 o 
   2   9  18      154.42      144.63      3.35 o 
  -2  10  18      961.93     1010.82      4.53 o 
  -1  10  18      950.60      954.77      9.01 o 
   0  10  18       99.21       99.56      2.13 o 
   1  10  18      400.04      405.56      5.06 o 
  -1  11  18       63.27       73.64      1.78 o 
   0  11  18        1.43        2.55      1.08 o 
  -4   1  19      124.54      124.22      4.11 o 
  -3   1  19      234.89      236.44      4.89 o 
  -2   1  19      724.09      705.56     26.83 o 
  -1   1  19     1186.74     1112.05     23.28 o 
   0   1  19      111.17      106.55      2.42 o 
   1   1  19      102.26      110.65      2.77 o 
   2   1  19      589.16      550.44     11.84 o 
   3   1  19        1.02        4.20      1.27 o 
  -3   2  19     1338.77     1342.46     22.14 o 
  -2   2  19      959.88      965.15     24.52 o 
  -1   2  19      646.21      612.90      5.90 o 
   0   2  19     1200.82     1192.02     15.27 o 
   1   2  19      742.04      685.55      5.96 o 
   2   2  19       43.51       46.53      2.79 o 
   3   2  19      597.38      613.52      5.83 o 
  -3   3  19       54.75       53.42      2.14 o 
  -2   3  19       10.37       14.68      1.94 o 
  -1   3  19       17.64       21.63      2.47 o 
   0   3  19        3.86        7.97      1.65 o 
   1   3  19       35.46       36.16      2.26 o 
   2   3  19        8.54        7.45      1.77 o 
   3   3  19       21.77       22.86      1.86 o 
  -3   4  19      388.54      397.01     15.64 o 
  -2   4  19      734.05      725.41      8.62 o 
  -1   4  19     1727.95     1758.63      7.75 o 
   0   4  19      104.57      106.16      5.73 o 
   1   4  19      698.94      685.28      5.44 o 
   2   4  19      373.14      361.79      5.12 o 
   3   4  19       29.32       35.30      1.75 o 
  -3   5  19       51.35       58.83      2.17 o 
  -2   5  19      266.04      266.01      4.15 o 
  -1   5  19      600.63      593.19      5.79 o 
   0   5  19       14.80       22.18      1.58 o 
   1   5  19      139.23      143.54      2.88 o 
   2   5  19      166.25      168.15      2.28 o 
  -3   6  19      285.09      301.67     10.68 o 
  -2   6  19      145.98      149.22      2.68 o 
  -1   6  19       68.95       70.18      1.93 o 
   0   6  19       33.81       35.26      4.41 o 
   1   6  19      167.89      163.45      2.92 o 
   2   6  19        3.53        5.90      1.26 o 
  -3   7  19      229.61      244.64      3.94 o 
  -2   7  19       42.68       43.10      2.56 o 
  -1   7  19      818.05      810.09     20.41 o 
   0   7  19       21.47       22.27      1.51 o 
   1   7  19       79.57       80.61      1.78 o 
   2   7  19      299.48      289.06      3.30 o 
  -3   8  19     1808.13     1952.99      8.69 o 
  -2   8  19      600.91      628.22      5.50 o 
  -1   8  19       17.00       17.92      2.13 o 
   0   8  19      662.27      698.35      7.41 o 
   1   8  19      282.78      269.67      4.37 o 
   2   8  19       48.35       47.81      1.40 o 
  -2   9  19      298.58      313.45      5.00 o 
  -1   9  19      135.99      139.57      2.06 o 
   0   9  19       39.91       46.72      1.32 o 
   1   9  19      151.60      145.66      1.75 o 
  -1  10  19       99.72      100.31      1.57 o 
   0  10  19      133.68      137.58      2.03 o 
  -3   0  20      675.76      670.97     35.06 o 
  -2   0  20      410.21      407.28     15.81 o 
  -1   0  20     1015.94      974.23     10.24 o 
   0   0  20      447.17      435.95     14.04 o 
   1   0  20      628.89      655.05     16.47 o 
   2   0  20     1713.38     1612.80     10.36 o 
  -3   1  20      459.30      415.93      4.67 o 
  -2   1  20       19.11       13.84      1.57 o 
  -1   1  20        0.21        0.63      2.44 o 
   0   1  20      176.01      179.97      2.34 o 
   1   1  20      427.02      408.36      4.29 o 
   2   1  20      297.92      286.79      3.41 o 
  -3   2  20      228.04      250.80      5.15 o 
  -2   2  20      191.00      169.98      3.86 o 
  -1   2  20      326.78      314.52      4.54 o 
   0   2  20       77.17       75.78      2.21 o 
   1   2  20      210.79      217.11      5.87 o 
   2   2  20       49.31       49.63      2.49 o 
  -3   3  20      174.05      181.66      3.98 o 
  -2   3  20      267.47      288.89      3.76 o 
  -1   3  20      391.92      377.54      4.06 o 
   0   3  20     1677.58     1638.91     30.40 o 
   1   3  20      435.94      439.88      4.36 o 
   2   3  20       17.77       22.12      1.76 o 
  -3   4  20      652.58      671.16      5.14 o 
  -2   4  20      173.49      166.16      6.14 o 
  -1   4  20     1231.71     1268.41     26.32 o 
   0   4  20      832.05      805.02     15.96 o 
   1   4  20      119.31      121.81      2.69 o 
   2   4  20      770.25      749.95     13.98 o 
  -3   5  20        4.03        2.93      1.61 o 
  -2   5  20       18.92       22.11      1.74 o 
  -1   5  20      127.14      135.36      3.53 o 
   0   5  20        0.28        1.70      1.93 o 
   1   5  20       36.02       35.28      2.01 o 
   2   5  20        8.77        7.84      1.18 o 
  -3   6  20      846.05     1001.20     23.39 o 
  -2   6  20      297.99      311.97      3.09 o 
  -1   6  20      465.26      498.43      9.49 o 
   0   6  20     1368.95     1374.19     11.99 o 
   1   6  20      377.86      407.07      3.84 o 
   2   6  20      391.05      402.40     15.42 o 
  -3   7  20       41.28       40.56      2.81 o 
  -2   7  20     1008.30     1040.37     18.69 o 
  -1   7  20       33.98       33.03      1.82 o 
   0   7  20       86.36       87.03      2.06 o 
   1   7  20      817.33      796.23      4.48 o 
   2   7  20       63.51       65.56      3.80 o 
  -2   8  20       22.51       19.09      1.73 o 
  -1   8  20        6.37        7.93      1.35 o 
   0   8  20        1.14        3.12      1.10 o 
   1   8  20       81.16       80.62      2.60 o 
  -2   9  20      449.72      426.67      3.96 o 
  -1   9  20      116.56      127.23      1.57 o 
   0   9  20      524.57      562.36      4.18 o 
   0  10  20      287.27      287.63      3.19 o 
  -3   1  21      348.47      322.65      5.26 o 
  -2   1  21        0.54        0.33      1.67 o 
  -1   1  21      461.52      422.05      7.71 o 
   0   1  21      192.70      194.22      2.76 o 
   1   1  21      261.71      265.52      2.93 o 
   2   1  21      130.20      138.00      2.52 o 
  -3   2  21      179.72      193.90      7.76 o 
  -2   2  21     1896.63     1855.85      9.37 o 
  -1   2  21      124.43      119.27      3.31 o 
   0   2  21      139.76      149.69      2.78 o 
   1   2  21      712.70      714.27      7.11 o 
   2   2  21       87.70       78.37      1.63 o 
  -3   3  21      176.06      176.85      3.64 o 
  -2   3  21       30.77       29.84      1.78 o 
  -1   3  21      120.67      114.88      2.20 o 
   0   3  21        0.78        1.97      1.48 o 
   1   3  21       44.49       44.69      1.75 o 
   2   3  21       39.13       47.26      2.29 o 
  -3   4  21      197.77      203.92      2.87 o 
  -2   4  21      836.43      890.09     16.39 o 
  -1   4  21      502.09      516.46     15.68 o 
   0   4  21      719.55      749.97     37.03 o 
   1   4  21      142.11      138.51      2.20 o 
   2   4  21        0.98        3.61      1.14 o 
  -3   5  21      489.68      553.04     19.63 o 
  -2   5  21      189.79      198.11      4.20 o 
  -1   5  21     1590.61     1737.50     41.68 o 
   0   5  21      865.03      834.34     34.37 o 
   1   5  21     1262.54     1332.49     10.97 o 
   2   5  21      236.63      249.90      1.98 o 
  -2   6  21      466.17      507.62     25.14 o 
  -1   6  21        1.74        2.19      1.93 o 
   0   6  21     1156.50     1173.60      5.53 o 
   1   6  21      207.88      206.88      4.54 o 
  -2   7  21        0.30        0.32      1.05 o 
  -1   7  21      605.07      621.69      4.17 o 
   0   7  21       69.93       69.78      1.82 o 
   1   7  21      293.85      280.60      9.02 o 
  -2   8  21      527.61      550.57     20.58 o 
  -1   8  21        1.02        2.98      1.03 o 
   0   8  21      468.35      486.36      4.27 o 
   1   8  21      279.49      281.99      3.28 o 
   0   9  21       68.89       71.71      2.01 o 
  -3   0  22      969.17     1034.84      8.28 o 
  -2   0  22       27.24       20.87      3.61 o 
  -1   0  22     2162.83     2256.47    207.33 o 
   0   0  22      674.20      693.44     29.08 o 
   1   0  22       53.83       48.20      2.10 o 
   2   0  22      284.22      301.13      3.94 o 
  -3   1  22      103.83      113.84      2.67 o 
  -2   1  22      410.59      425.00      4.18 o 
  -1   1  22      102.55       91.81      3.22 o 
   0   1  22      265.64      269.59      3.72 o 
   1   1  22      141.15      143.90      2.14 o 
   2   1  22        1.80        2.50      1.30 o 
  -3   2  22       46.84       47.38      2.29 o 
  -2   2  22        5.04        4.69      1.54 o 
  -1   2  22       52.47       55.56      3.24 o 
   0   2  22      406.19      427.53      4.04 o 
   1   2  22        5.84        5.47      1.43 o 
   2   2  22       69.08       72.54      1.70 o 
  -3   3  22       57.01       46.81      1.75 o 
  -2   3  22      738.37      786.86     16.71 o 
  -1   3  22      568.53      551.95     11.76 o 
   0   3  22      273.53      292.94      8.92 o 
   1   3  22     1123.90     1108.74      5.86 o 
   2   3  22       39.58       39.28      2.18 o 
  -3   4  22      594.57      545.77      3.24 o 
  -2   4  22        2.04        2.39      1.39 o 
  -1   4  22      237.40      245.18      3.27 o 
   0   4  22      437.09      441.15     20.98 o 
   1   4  22      209.38      234.24      2.49 o 
   2   4  22       57.35       66.94      1.40 o 
  -2   5  22      305.85      321.71      4.50 o 
  -1   5  22       78.48       84.74      2.17 o 
   0   5  22      178.10      175.47      2.44 o 
   1   5  22      228.40      218.55      2.58 o 
  -2   6  22       96.70      101.92      4.62 o 
  -1   6  22      288.84      301.76      4.62 o 
   0   6  22      453.30      457.29      5.95 o 
   1   6  22        0.44        0.17      1.22 o 
  -2   7  22       37.80       35.86      2.62 o 
  -1   7  22       55.07       59.80      1.88 o 
   0   7  22      169.28      182.85      1.99 o 
   1   7  22      374.60      374.59      4.99 o 
  -1   8  22       53.49       54.87      1.87 o 
   0   8  22       21.79       19.58      1.53 o 
  -3   1  23      161.63      156.05      3.27 o 
  -2   1  23       37.38       36.81      2.61 o 
  -1   1  23      604.56      584.97      4.92 o 
   0   1  23      423.68      430.46      9.83 o 
   1   1  23        1.49        1.75      1.21 o 
  -2   2  23      738.07      718.55      4.31 o 
  -1   2  23      463.68      457.08      4.38 o 
   0   2  23      218.68      256.77      4.39 o 
   1   2  23      189.78      214.69      3.37 o 
  -2   3  23       16.47       13.97      1.27 o 
  -1   3  23       10.94       11.12      1.79 o 
   0   3  23        0.99        1.82      1.68 o 
   1   3  23        0.93        3.44      1.13 o 
  -2   4  23      146.75      146.91      6.40 o 
  -1   4  23      282.82      283.33      3.71 o 
   0   4  23      763.61      811.11      8.32 o 
   1   4  23        1.88        4.79      1.07 o 
  -2   5  23        1.19        1.37      2.61 o 
  -1   5  23      306.07      319.90     10.34 o 
   0   5  23      102.54      109.85      2.70 o 
   1   5  23        9.22        8.76      1.15 o 
  -1   6  23      113.38      108.00      3.70 o 
   0   6  23        0.30        1.45      1.10 o 
  -2   0  24      364.42      378.54      4.99 o 
  -1   0  24       45.97       48.99      3.16 o 
   0   0  24      237.40      249.28      2.98 o 
   1   0  24      111.65      125.39      2.60 o 
  -2   1  24      391.63      372.20     10.50 o 
  -1   1  24       42.16       40.02      2.64 o 
   0   1  24        2.59        4.62      1.25 o 
   1   1  24      107.84      120.83      4.41 o 
  -2   2  24      202.55      216.99     15.09 o 
  -1   2  24       52.81       48.34      1.77 o 
   0   2  24      183.75      201.46      5.87 o 
   1   2  24        9.20        8.15      1.60 o 
  -2   3  24      397.04      429.16      4.62 o 
  -1   3  24      220.26      232.18      2.52 o 
   0   3  24      123.42      120.26      3.06 o 
   1   3  24      917.98      964.54      6.21 o 
  -1   4  24       23.99       24.78      1.90 o 
   0   4  24      682.25      713.33     13.83 o 
  -1   5  24        1.38        0.22      1.52 o 
   0   5  24        3.20        4.45      0.98 o 
  -1   1  25       33.14       41.58      3.04 o 
   0   1  25      216.33      239.00      3.54 o 
  -1   2  25      897.52      876.19      6.18 o 
   0   2  25       23.09       24.05      1.58 o 
  -1   3  25        4.16        7.04      2.01 o 
   0   3  25       48.45       47.45      2.17 o 
                                                 
